# Supplementary material for: Proteomic Profiling of the First Human Dental Pulp Mesenchymal Stem/Stromal Cells from Carbonic Anhydrase II Deficiency Osteopetrosis Patients
Source: Int J Mol Sci. 2020 Dec 31;22(1):380. doi: 10.3390/ijms22010380 (PMC7795265; doi:10.3390/ijms22010380)
Supplement: Supplementary file 1 [file ijms-22-00380-s001.zip]

Archive with 4 entries (4 files):
- SUPPLEMENTARY TABLE S1-86 PROTEIN  DATASET-UNFIFFERENTIATED OP and HC.xls
- SUPPLEMENTARY TABLE S2_79 PROTEINS-HC-UNDIFF-OSTEO CHONDRO.xls
- SUPPLEMENTARY TABLE S3-196 PROTEIN  DATASET-Chondrogenic_Osteogenic related.xls
- Supplementary Table S4-Antibodies-clones -color and vendor.docx
