# Supplementary material for: Proteomic Profiling of the First Human Dental Pulp Mesenchymal Stem/Stromal Cells from Carbonic Anhydrase II Deficiency Osteopetrosis Patients
Source: Int J Mol Sci. 2020 Dec 31;22(1):380. doi: 10.3390/ijms22010380 (PMC7795265; doi:10.3390/ijms22010380)
Supplement: Supplementary file 1 [file ijms-22-00380-s001.zip › SUPPLEMENTARY TABLE S1-86 PROTEIN DATASET-UNFIFFERENTIATED OP and HC.xls]

## Sheet: ANOVA05__2-FLD- OSTEOPET-NORM-8
Accession	Peptide count	Unique peptides	Confidence score	Anova (p)	q Value	Max fold change	Power	Highest mean condition	Lowest mean condition	Description	DP42 Osteopetrosis-01	DP42 Osteopetrosis-02	DP47 Osteopetrosis-01	DP47 Osteopetrosis-02	DP54 Osteopetrosis-01	DP54 Osteopetrosis-02	DP41 Healthy Control-01	DP41 Healthy Control-02	DP46 Healthy Control-01	DP46 Healthy Control-02	DP51 Healthy Control-01	DP51 Healthy Control-02
P00390	4	2	27.4633	2.3717e-07	0.000205588	6.55274	1	NORMAL_WCL-08112019	OSTEOPETROSIS_WCL-08112019	Glutathione reductase_ mitochondrial OS=Homo sapiens GN=GSR PE=1 SV=2	1252.63	884.733	2409.89	939.822	1252.1	1252.4	10596	8774.45	8883.78	9485.57	7583.29	7043.63
Q38SD2	5	2	26.0589	3.91599e-07	0.000205588	2.75832	1	NORMAL_WCL-08112019	OSTEOPETROSIS_WCL-08112019	Leucine-rich repeat serine/threonine-protein kinase 1 OS=Homo sapiens GN=LRRK1 PE=1 SV=3	119.512	114.533	183.863	134.51	139.84	162.614	385.841	467.283	417.994	397.229	347.713	341.947
O00469	19	15	121.202	3.92856e-05	0.0108614	2.26356	0.999989	NORMAL_WCL-08112019	OSTEOPETROSIS_WCL-08112019	Procollagen-lysine_2-oxoglutarate 5-dioxygenase 2 OS=Homo sapiens GN=PLOD2 PE=1 SV=2	853.103	580.83	573.448	729.502	495.503	456.04	1013	1705.75	1308.83	1425.19	1441.2	1455.01
Q09028	10	3	65.4101	4.13771e-05	0.0108614	5.88534	0.999986	NORMAL_WCL-08112019	OSTEOPETROSIS_WCL-08112019	Histone-binding protein RBBP4 OS=Homo sapiens GN=RBBP4 PE=1 SV=3	2021.5	1045.63	2814.61	1518.8	856.749	853.338	9967.92	8780.64	6279.57	14132.7	4340.99	10117.3
P27361	1	1	4.765	6.17146e-05	0.01296	25.6856	0.999955	NORMAL_WCL-08112019	OSTEOPETROSIS_WCL-08112019	Mitogen-activated protein kinase 3 OS=Homo sapiens GN=MAPK3 PE=1 SV=4	0	0.754027	59.189	0	0	0	136.45	158.121	297.459	280.211	260.385	407.049
Q68CK6	2	1	15.4548	0.000112381	0.0196665	9.18096	0.999773	NORMAL_WCL-08112019	OSTEOPETROSIS_WCL-08112019	Acyl-coenzyme A synthetase ACSM2B_ mitochondrial OS=Homo sapiens GN=ACSM2B PE=1 SV=2	913.986	472.673	3410.16	3561.91	941.946	485.953	22160.7	24660.8	9946.99	12107.6	9512.69	11461.9
P42704	36	21	224.738	0.000682617	0.0700085	2.01825	0.991261	OSTEOPETROSIS_WCL-08112019	NORMAL_WCL-08112019	Leucine-rich PPR motif-containing protein_ mitochondrial OS=Homo sapiens GN=LRPPRC PE=1 SV=3	1447.72	3156.48	1691.45	1450.42	1912.02	1993.09	1093.02	677.693	1140.28	915.762	966.644	979.531
Q8IX05	1	1	11.3534	0.000683848	0.0700085	36.4126	0.991235	NORMAL_WCL-08112019	OSTEOPETROSIS_WCL-08112019	CD302 antigen OS=Homo sapiens GN=CD302 PE=1 SV=1	0	0	151.778	178.018	0	11.91	1382.85	1086.01	1801.65	3992.33	1167.99	3011.55
Q8WXG6	4	1	21.9952	0.000699179	0.0700085	3.29782	0.99092	NORMAL_WCL-08112019	OSTEOPETROSIS_WCL-08112019	MAP kinase-activating death domain protein OS=Homo sapiens GN=MADD PE=1 SV=2	196.598	76.2608	201.77	201.595	414.55	399.534	540.8	701.015	1014.94	878.38	1032.31	747.331
Q15113	7	7	40.5023	0.000733428	0.0700085	3.37139	0.990208	NORMAL_WCL-08112019	OSTEOPETROSIS_WCL-08112019	Procollagen C-endopeptidase enhancer 1 OS=Homo sapiens GN=PCOLCE PE=1 SV=2	451.007	226.032	328.637	244.364	125.508	72.283	720.726	606.522	854.819	1088.98	723.058	887.092
Q8ND90	2	1	10.9855	0.00091582	0.0801336	52.2586	0.986258	NORMAL_WCL-08112019	OSTEOPETROSIS_WCL-08112019	Paraneoplastic antigen Ma1 OS=Homo sapiens GN=PNMA1 PE=1 SV=2	0	0	87.1557	154.028	108.791	80.9196	3539.67	4781.16	2250.54	5316.59	2083.25	4546.72
Q16836	10	6	66.5417	0.00105107	0.0848934	2.11088	0.983207	NORMAL_WCL-08112019	OSTEOPETROSIS_WCL-08112019	Hydroxyacyl-coenzyme A dehydrogenase_ mitochondrial OS=Homo sapiens GN=HADH PE=1 SV=3	674.871	718.714	798.595	824.794	834.013	819.142	2063.58	2365.74	977.385	1585.69	1034.06	1831.61
Q13151	3	2	23.4651	0.00135158	0.0946102	11.6866	0.976222	NORMAL_WCL-08112019	OSTEOPETROSIS_WCL-08112019	Heterogeneous nuclear ribonucleoprotein A0 OS=Homo sapiens GN=HNRNPA0 PE=1 SV=1	38.0815	120.668	4004.63	3338.72	981.422	631.741	11879.5	12533.4	16347	28139.6	13557.4	24069.5
Q07666	10	6	64.9813	0.00159796	0.104866	3.7947	0.970399	NORMAL_WCL-08112019	OSTEOPETROSIS_WCL-08112019	KH domain-containing_ RNA-binding_ signal transduction-associated protein 1 OS=Homo sapiens GN=KHDRBS1 PE=1 SV=1	361.253	1051.96	1304.9	1101.73	1542.69	1277.78	2233.58	1847.68	4256.43	6899.95	3619.33	6341.06
Q92633	1	1	11.3756	0.00236926	0.138206	5.04056	0.952271	NORMAL_WCL-08112019	OSTEOPETROSIS_WCL-08112019	Lysophosphatidic acid receptor 1 OS=Homo sapiens GN=LPAR1 PE=1 SV=3	151.127	740.25	4358.15	4573.48	1439.04	1225.06	8819.49	9598.8	9447.99	14039.7	9070.46	11965.6
Q13501	2	2	10.7067	0.00315994	0.167465	2.32469	0.934402	OSTEOPETROSIS_WCL-08112019	NORMAL_WCL-08112019	Sequestosome-1 OS=Homo sapiens GN=SQSTM1 PE=1 SV=1	383.709	209.728	185.972	229.404	162.648	199.914	138.903	45.1588	79.143	129.914	59.6658	137.133
P67809	7	5	48.5462	0.00318984	0.167465	2.57705	0.933745	OSTEOPETROSIS_WCL-08112019	NORMAL_WCL-08112019	Nuclease-sensitive element-binding protein 1 OS=Homo sapiens GN=YBX1 PE=1 SV=3	948.354	1031.32	608.33	673.759	1539.72	1224.85	489.858	844.692	185.577	237.926	252.649	327.76
Q14691	2	1	10.2793	0.00343186	0.171116	3.73882	0.928473	NORMAL_WCL-08112019	OSTEOPETROSIS_WCL-08112019	DNA replication complex GINS protein PSF1 OS=Homo sapiens GN=GINS1 PE=1 SV=1	941.444	298.933	243.633	109.385	492.127	135.966	1981.98	1807.52	978.521	1914.84	519.451	1103.44
P02461	18	10	113.385	0.00358532	0.171116	6.18684	0.925177	NORMAL_WCL-08112019	OSTEOPETROSIS_WCL-08112019	Collagen alpha-1(III) chain OS=Homo sapiens GN=COL3A1 PE=1 SV=4	103.836	19.9292	542.465	645.394	320.241	252.264	938.912	783.893	2645.4	2677.57	2496.09	2114.93
Q5XKE5	3	1	35.1273	0.00400434	0.182806	6.99488	0.916361	NORMAL_WCL-08112019	OSTEOPETROSIS_WCL-08112019	Keratin_ type II cytoskeletal 79 OS=Homo sapiens GN=KRT79 PE=1 SV=2	105.32	11.215	0	9.63616	6.49903	0	334.979	155.371	90.885	192.704	66.1239	87.9522
P02786	5	4	36.6265	0.00587744	0.228778	2.26423	0.880076	NORMAL_WCL-08112019	OSTEOPETROSIS_WCL-08112019	Transferrin receptor protein 1 OS=Homo sapiens GN=TFRC PE=1 SV=2	2068.7	889.716	1713.32	1337.25	1519.85	1493.44	5588.82	5387.28	2523.73	2737.66	2190.15	2000.88
O75533	4	3	20.2187	0.00598319	0.228778	2.62658	0.878168	OSTEOPETROSIS_WCL-08112019	NORMAL_WCL-08112019	Splicing factor 3B subunit 1 OS=Homo sapiens GN=SF3B1 PE=1 SV=3	439.576	337.638	173.008	248.617	247.685	236.119	39.5252	35.6457	94.1891	89.787	230.734	150.739
P02452	21	13	148.509	0.00610079	0.228778	2.26588	0.876062	NORMAL_WCL-08112019	OSTEOPETROSIS_WCL-08112019	Collagen alpha-1(I) chain OS=Homo sapiens GN=COL1A1 PE=1 SV=5	1109.94	509.664	879.993	916.39	773.482	779.252	1741.53	2681.44	917.788	2660.72	1035.59	2221.45
P26447	5	4	43.5085	0.00743466	0.249225	2.45896	0.853298	NORMAL_WCL-08112019	OSTEOPETROSIS_WCL-08112019	Protein S100-A4 OS=Homo sapiens GN=S100A4 PE=1 SV=1	1667.12	2814.35	848.441	883.546	439.087	559.604	4283.64	4310.25	2163.08	1889.36	2526.1	2562
Q96GX2	1	1	5.0453	0.00745311	0.249225	5.49154	0.852997	NORMAL_WCL-08112019	OSTEOPETROSIS_WCL-08112019	Ataxin-7-like protein 3B OS=Homo sapiens GN=ATXN7L3B PE=1 SV=2	339.791	43.3237	30.1335	0	0	0	613.868	375.72	248.638	558.98	133.595	338.571
Q9GZM8	5	4	37.6976	0.00764015	0.249225	11.438	0.849962	NORMAL_WCL-08112019	OSTEOPETROSIS_WCL-08112019	Nuclear distribution protein nudE-like 1 OS=Homo sapiens GN=NDEL1 PE=1 SV=1	12.0908	73.2017	31.5834	66.3652	25.7469	48.8744	811.132	784.192	631.397	30.7615	602.014	89.933
Q00444	2	2	9.7512	0.00833632	0.257443	4.37851	0.838974	NORMAL_WCL-08112019	OSTEOPETROSIS_WCL-08112019	Homeobox protein Hox-C5 OS=Homo sapiens GN=HOXC5 PE=1 SV=1	429.268	263.014	99.8437	82.1067	22.7661	54.3263	949.306	1380.95	239.186	738.441	242.345	615.158
Q9WC54	10	2	61.4483	0.00888662	0.263252	5.44866	0.83061	NORMAL_WCL-08112019	OSTEOPETROSIS_WCL-08112019	Gag-Pol polyprotein OS=Human immunodeficiency virus type 1 group M subtype J (isolate SE9280) GN=gag-pol PE=3 SV=3	103.207	33.4127	191.714	368.617	833.75	802.948	1451.78	1531.51	794.834	4553.99	667.753	3715.39
Q66GS9	7	3	42.5501	0.00963178	0.263252	2.77455	0.819702	NORMAL_WCL-08112019	OSTEOPETROSIS_WCL-08112019	Centrosomal protein of 135 kDa OS=Homo sapiens GN=CEP135 PE=1 SV=2	332.253	281.748	1415.86	1003.91	360.757	285.472	1190.92	1211.09	1105.72	2978.04	918.391	2806.18
Q99439	8	6	57.2698	0.0100287	0.263252	2.29785	0.814077	NORMAL_WCL-08112019	OSTEOPETROSIS_WCL-08112019	Calponin-2 OS=Homo sapiens GN=CNN2 PE=1 SV=4	1247.99	726.74	549.566	519.058	201.31	180.156	1640.15	1858	1128.77	1161.6	1049.53	1031.67
Q9Y4C1	4	2	20.6966	0.0111587	0.269312	3.43442	0.798711	OSTEOPETROSIS_WCL-08112019	NORMAL_WCL-08112019	Lysine-specific demethylase 3A OS=Homo sapiens GN=KDM3A PE=1 SV=4	361.384	835.169	187.384	667.359	621.619	685.43	79.5742	238.219	143.189	20.4394	384.171	112.257
Q13641	4	1	23.416	0.0112882	0.269312	4.50045	0.797008	NORMAL_WCL-08112019	OSTEOPETROSIS_WCL-08112019	Trophoblast glycoprotein OS=Homo sapiens GN=TPBG PE=1 SV=1	197.139	89.4796	201.719	130.013	27.0625	15.0603	810.297	755.827	612.505	170.091	481.106	142.605
Q5SRD1	2	1	12.743	0.0114847	0.269312	7.38547	0.794445	NORMAL_WCL-08112019	OSTEOPETROSIS_WCL-08112019	Putative mitochondrial import inner membrane translocase subunit Tim23B OS=Homo sapiens GN=TIMM23B PE=5 SV=2	313.099	62.2909	0	0	0	0	412.351	277.718	33.7307	1092.22	30.995	925.414
P16278	5	3	26.9968	0.0117969	0.269312	2.92716	0.790427	NORMAL_WCL-08112019	OSTEOPETROSIS_WCL-08112019	Beta-galactosidase OS=Homo sapiens GN=GLB1 PE=1 SV=2	243.192	138.046	331.255	273.128	24.3051	35.6059	552.39	785.814	391.946	479.35	409.222	441.715
Q05209	2	1	10.9449	0.0117985	0.269312	2.40279	0.790406	NORMAL_WCL-08112019	OSTEOPETROSIS_WCL-08112019	Tyrosine-protein phosphatase non-receptor type 12 OS=Homo sapiens GN=PTPN12 PE=1 SV=3	4580.65	2165.26	2099.79	2492.96	4802.3	2866.33	13739.7	11603.3	6649.49	4901.83	5417.33	3358.78
P51858	4	4	27.3774	0.0127419	0.271178	2.74553	0.778634	NORMAL_WCL-08112019	OSTEOPETROSIS_WCL-08112019	Hepatoma-derived growth factor OS=Homo sapiens GN=HDGF PE=1 SV=1	308.167	326.964	800.533	1012.75	98.5179	88.0286	1623.05	1901.84	817.844	981.74	772.711	1137.15
B3SRQ6	4	1	21.2271	0.0129162	0.271178	3.56489	0.776517	NORMAL_WCL-08112019	OSTEOPETROSIS_WCL-08112019	Non-structural protein 2 OS=Rotavirus A (strain RVA/Human/Indonesia/69M/1980/G8P4[10]) PE=3 SV=1	109.1	46.9389	0.985254	0	0	0	40.4138	38.1802	61.2829	219.873	52.3855	147.637
Q92688	4	1	25.4556	0.0141618	0.280563	2.10343	0.761888	NORMAL_WCL-08112019	OSTEOPETROSIS_WCL-08112019	Acidic leucine-rich nuclear phosphoprotein 32 family member B OS=Homo sapiens GN=ANP32B PE=1 SV=1	541.739	297.774	181.26	148.027	549.564	656.738	919.255	1062.72	582.613	1102.98	512.297	815.992
Q04760	2	1	17.7163	0.0145231	0.282392	2.62583	0.757798	NORMAL_WCL-08112019	OSTEOPETROSIS_WCL-08112019	Lactoylglutathione lyase OS=Homo sapiens GN=GLO1 PE=1 SV=4	9.01405	23.1484	3011.76	1864.6	52.3612	22.0794	2092.98	1457.77	2189.55	3239.53	1965.28	2139.29
Q9ULI0	2	1	12.7237	0.0160872	0.294197	6.24956	0.74082	NORMAL_WCL-08112019	OSTEOPETROSIS_WCL-08112019	ATPase family AAA domain-containing protein 2B OS=Homo sapiens GN=ATAD2B PE=1 SV=3	0	0	38.2193	32.2309	267.743	298.799	291.883	218.421	618.222	919.121	1170.22	763.058
Q8IWB7	1	1	4.2772	0.0162274	0.294197	3.39999	0.739351	NORMAL_WCL-08112019	OSTEOPETROSIS_WCL-08112019	WD repeat and FYVE domain-containing protein 1 OS=Homo sapiens GN=WDFY1 PE=1 SV=1	469.382	190.17	50.7481	71.5252	104.268	11.2095	788.24	498.805	409	782.253	147.387	425.132
Q9Y2L1	8	3	37.7553	0.016251	0.294197	2.30803	0.739106	NORMAL_WCL-08112019	OSTEOPETROSIS_WCL-08112019	Exosome complex exonuclease RRP44 OS=Homo sapiens GN=DIS3 PE=1 SV=2	755.532	667.419	1212.93	1145.48	1307.07	1294.98	3017.72	4814.41	1265.18	2401.82	1062.95	2171.02
P49591	8	7	44.9967	0.0187505	0.299659	2.02447	0.71431	OSTEOPETROSIS_WCL-08112019	NORMAL_WCL-08112019	Serine--tRNA ligase_ cytoplasmic OS=Homo sapiens GN=SARS PE=1 SV=3	3382.91	2224.86	2221.75	2776.31	6011.92	6255.96	1840.48	3515.3	1548.34	1535.71	1572.27	1286.5
O43396	5	4	27.2374	0.0195191	0.299659	2.02206	0.707153	OSTEOPETROSIS_WCL-08112019	NORMAL_WCL-08112019	Thioredoxin-like protein 1 OS=Homo sapiens GN=TXNL1 PE=1 SV=3	266.491	133.227	263.014	203.796	529.345	447.139	135.837	110.729	168.892	170.559	188.07	137.364
Q15165	1	1	11.6254	0.0210308	0.299659	3.87261	0.69365	NORMAL_WCL-08112019	OSTEOPETROSIS_WCL-08112019	Serum paraoxonase/arylesterase 2 OS=Homo sapiens GN=PON2 PE=1 SV=3	622.99	307.573	188.195	194.663	204.748	312.575	309.599	231.591	1430.35	1951.86	1486.74	1679.6
Q9BUJ2	6	2	45.1571	0.021181	0.299659	2.55604	0.692348	NORMAL_WCL-08112019	OSTEOPETROSIS_WCL-08112019	Heterogeneous nuclear ribonucleoprotein U-like protein 1 OS=Homo sapiens GN=HNRNPUL1 PE=1 SV=2	714.472	1171.66	16343.4	21935.7	4163.37	3997.88	21403.1	32747.7	14039.9	14260.2	20330.7	20742.5
Q14576	1	1	5.4563	0.0213726	0.299659	4.13256	0.690696	NORMAL_WCL-08112019	OSTEOPETROSIS_WCL-08112019	ELAV-like protein 3 OS=Homo sapiens GN=ELAVL3 PE=2 SV=3	2616.39	1416.38	10.0357	15.1195	0	0	4946.14	6675.37	530.512	2213.77	378.136	2025.72
Q14498	1	1	4.7349	0.0214021	0.299659	3.63483	0.690443	OSTEOPETROSIS_WCL-08112019	NORMAL_WCL-08112019	RNA-binding protein 39 OS=Homo sapiens GN=RBM39 PE=1 SV=2	561.714	779.862	1057.32	1311.59	4269.02	3158.66	185.506	301.452	53.3458	632.951	188.545	1702.49
Q9Y2V2	1	1	6.0971	0.0217774	0.299659	3.97693	0.687242	NORMAL_WCL-08112019	OSTEOPETROSIS_WCL-08112019	Calcium-regulated heat-stable protein 1 OS=Homo sapiens GN=CARHSP1 PE=1 SV=2	890.011	510.847	316.509	570.324	71.228	107.496	2998.31	3523.2	424.298	1229.97	676.885	956.107
O75884	1	1	14.7604	0.021877	0.299659	2.5612	0.6864	NORMAL_WCL-08112019	OSTEOPETROSIS_WCL-08112019	Putative hydrolase RBBP9 OS=Homo sapiens GN=RBBP9 PE=1 SV=2	659.982	310.237	6701.27	7706.26	126.148	196.473	3162.83	3667.05	7898.01	9205.09	7840.08	8438.74
P08754	5	3	42.665	0.0220838	0.299659	2.52034	0.68466	NORMAL_WCL-08112019	OSTEOPETROSIS_WCL-08112019	Guanine nucleotide-binding protein G(k) subunit alpha OS=Homo sapiens GN=GNAI3 PE=1 SV=3	2084.34	1194.27	557.453	411.103	490.577	476.232	3046.79	2625.86	806.603	3034.06	938.267	2689.4
P50542	2	1	10.0557	0.0227954	0.299659	4.27732	0.678764	OSTEOPETROSIS_WCL-08112019	NORMAL_WCL-08112019	Peroxisomal targeting signal 1 receptor OS=Homo sapiens GN=PEX5 PE=1 SV=3	516.813	463.442	582.349	424.349	3150.33	2382.23	95.7605	77.1354	402.252	192.952	499.219	490.676
P47985	3	2	18.9004	0.0237692	0.299659	4.84385	0.670916	OSTEOPETROSIS_WCL-08112019	NORMAL_WCL-08112019	Cytochrome b-c1 complex subunit Rieske_ mitochondrial OS=Homo sapiens GN=UQCRFS1 PE=1 SV=2	178.662	105.726	150.894	350.389	1143.72	1017.17	21.3882	50.2396	158.082	72.1852	225.465	80.9506
Q8NEF3	3	1	22.8337	0.0243615	0.299659	3.54185	0.666262	NORMAL_WCL-08112019	OSTEOPETROSIS_WCL-08112019	Coiled-coil domain-containing protein 112 OS=Homo sapiens GN=CCDC112 PE=1 SV=2	0	0	335.835	178.909	0	14.7876	666.06	72.0808	223.978	516.729	69.3664	327.306
Q92820	2	2	10.9892	0.0246458	0.299659	2.91596	0.664059	NORMAL_WCL-08112019	OSTEOPETROSIS_WCL-08112019	Gamma-glutamyl hydrolase OS=Homo sapiens GN=GGH PE=1 SV=2	1330.05	583.262	1254.73	1638.21	66.3489	60.5196	1886.62	1937.15	2040.48	3686.33	1795.88	3038.3
Q96AC1	2	1	10.9034	0.0262992	0.30345	6.11159	0.651625	NORMAL_WCL-08112019	OSTEOPETROSIS_WCL-08112019	Fermitin family homolog 2 OS=Homo sapiens GN=FERMT2 PE=1 SV=1	89.0948	9.74029	36.3677	49.0072	28.6707	0	133.197	31.046	491.262	155.24	357.945	132.351
Q15366	10	3	67.5522	0.0272248	0.303477	2.05143	0.644931	NORMAL_WCL-08112019	OSTEOPETROSIS_WCL-08112019	Poly(rC)-binding protein 2 OS=Homo sapiens GN=PCBP2 PE=1 SV=1	1028.97	640.503	644.559	699.227	210.146	193.253	1595.27	1716.92	687.318	1073.85	743.494	1192.17
Q6Q4G3	7	1	34.7305	0.0282337	0.303477	3.34539	0.637837	NORMAL_WCL-08112019	OSTEOPETROSIS_WCL-08112019	Aminopeptidase Q OS=Homo sapiens GN=LVRN PE=1 SV=4	153.658	73.5951	19.5397	0	17.9446	0	246.425	149.464	182.475	114.069	65.6812	127.536
A8MTJ3	6	2	35.2122	0.0287121	0.303477	2.60917	0.634544	NORMAL_WCL-08112019	OSTEOPETROSIS_WCL-08112019	Guanine nucleotide-binding protein G(t) subunit alpha-3 OS=Homo sapiens GN=GNAT3 PE=2 SV=2	256.669	136.367	14.036	48.8621	171.039	232.441	619.567	356.731	486.056	319.862	270.288	189.852
P36873	9	1	84.4296	0.0293515	0.303477	2.00705	0.630211	NORMAL_WCL-08112019	OSTEOPETROSIS_WCL-08112019	Serine/threonine-protein phosphatase PP1-gamma catalytic subunit OS=Homo sapiens GN=PPP1CC PE=1 SV=1	428.056	186.789	483.384	547.811	60.6268	74.7197	614.315	541.274	561.859	730.584	520.353	606.941
P62140	10	2	90.0376	0.0293516	0.303477	2.00705	0.630211	NORMAL_WCL-08112019	OSTEOPETROSIS_WCL-08112019	Serine/threonine-protein phosphatase PP1-beta catalytic subunit OS=Homo sapiens GN=PPP1CB PE=1 SV=3	434.382	189.549	490.528	555.907	61.5228	75.824	623.394	549.274	570.163	741.382	528.044	615.911
P62136	8	1	80.1615	0.0293519	0.303477	2.00705	0.630209	NORMAL_WCL-08112019	OSTEOPETROSIS_WCL-08112019	Serine/threonine-protein phosphatase PP1-alpha catalytic subunit OS=Homo sapiens GN=PPP1CA PE=1 SV=1	554.624	242.019	626.312	709.788	78.553	96.813	795.957	701.319	727.991	946.605	674.212	786.403
O14974	3	1	16.38	0.0297993	0.303477	4.9841	0.627223	NORMAL_WCL-08112019	OSTEOPETROSIS_WCL-08112019	Protein phosphatase 1 regulatory subunit 12A OS=Homo sapiens GN=PPP1R12A PE=1 SV=1	301.329	171.774	25.2013	0	42.0408	10.5604	1121.73	729.279	222.023	277.032	81.8723	313.836
Q16181	17	10	105.449	0.0302731	0.303477	2.27904	0.624101	NORMAL_WCL-08112019	OSTEOPETROSIS_WCL-08112019	Septin-7 OS=Homo sapiens GN=SEPT7 PE=1 SV=2	367.214	285.098	2468.98	3240.08	503.56	580.401	1569.41	1523.21	2278.61	3228.67	2701.28	5667
Q86UE4	4	1	21.0965	0.0305571	0.303477	6.34888	0.622248	OSTEOPETROSIS_WCL-08112019	NORMAL_WCL-08112019	Protein LYRIC OS=Homo sapiens GN=MTDH PE=1 SV=2	211.916	353.455	216.503	852.785	3103.83	3387.08	34.7764	219.039	17.5205	139.893	124.887	743.728
P20290	6	5	33.4185	0.0308507	0.303477	2.36913	0.620348	OSTEOPETROSIS_WCL-08112019	NORMAL_WCL-08112019	Transcription factor BTF3 OS=Homo sapiens GN=BTF3 PE=1 SV=1	474.418	1535.72	407.337	354.132	376.603	453.711	718.173	194.884	208.385	178.586	64.0112	156.32
Q96SI1	1	1	4.8574	0.0318922	0.310061	3.08772	0.613725	OSTEOPETROSIS_WCL-08112019	NORMAL_WCL-08112019	BTB/POZ domain-containing protein KCTD15 OS=Homo sapiens GN=KCTD15 PE=1 SV=1	4970.23	8334.6	11910.1	17812.2	30531.7	30827.8	880.755	977.047	4453.52	6863.31	5807.59	14824.8
P17858	4	1	21.3723	0.0358597	0.334909	2.71355	0.590053	NORMAL_WCL-08112019	OSTEOPETROSIS_WCL-08112019	ATP-dependent 6-phosphofructokinase_ liver type OS=Homo sapiens GN=PFKL PE=1 SV=6	348.343	197.87	5117.08	7113.99	108.688	85.2974	4443.49	5503.26	1405.13	11360.2	1759.87	10726.3
O75952	4	2	27.2743	0.0365942	0.334909	3.69967	0.585918	NORMAL_WCL-08112019	OSTEOPETROSIS_WCL-08112019	Calcium-binding tyrosine phosphorylation-regulated protein OS=Homo sapiens GN=CABYR PE=1 SV=2	876.938	488.902	37.8181	34.8844	457.55	470.874	1669.85	1622.06	361.131	2569.54	418.091	2116.32
P31943	20	4	163.863	0.0366808	0.334909	2.21874	0.585435	NORMAL_WCL-08112019	OSTEOPETROSIS_WCL-08112019	Heterogeneous nuclear ribonucleoprotein H OS=Homo sapiens GN=HNRNPH1 PE=1 SV=4	3947.52	2079.86	30344.5	33625.6	15113.1	16824	38018.6	64938.1	26649.2	36212.7	30202.5	30145.2
P62750	4	3	25.7046	0.0375271	0.336424	2.20022	0.580768	OSTEOPETROSIS_WCL-08112019	NORMAL_WCL-08112019	60S ribosomal protein L23a OS=Homo sapiens GN=RPL23A PE=1 SV=1	1016.71	1234.79	1552.34	2498.01	4477.73	3939.65	655.226	908.006	1342.27	1198.48	1281.2	1304.7
O00560	5	4	31.2291	0.0378126	0.336424	3.00613	0.579214	OSTEOPETROSIS_WCL-08112019	NORMAL_WCL-08112019	Syntenin-1 OS=Homo sapiens GN=SDCBP PE=1 SV=1	1001.98	708.855	171.054	110.438	419.812	406.247	405.525	70.2152	99.8415	163.753	54.6254	143.587
P10606	3	1	19.8614	0.0381283	0.336424	2.64795	0.577508	OSTEOPETROSIS_WCL-08112019	NORMAL_WCL-08112019	Cytochrome c oxidase subunit 5B_ mitochondrial OS=Homo sapiens GN=COX5B PE=1 SV=2	369.013	825.073	346.952	628.652	1194.4	758.962	103.827	14.0417	265.438	129.045	595.832	448.891
P33316	2	1	15.732	0.0397271	0.336511	2.11131	0.569052	OSTEOPETROSIS_WCL-08112019	NORMAL_WCL-08112019	Deoxyuridine 5'-triphosphate nucleotidohydrolase_ mitochondrial OS=Homo sapiens GN=DUT PE=1 SV=4	444.873	172.072	317.976	267.77	842.684	657.583	190.102	300.297	133.16	265.324	147.647	243.696
P63151	1	1	5.5173	0.0401896	0.336511	2.23709	0.566662	NORMAL_WCL-08112019	OSTEOPETROSIS_WCL-08112019	Serine/threonine-protein phosphatase 2A 55 kDa regulatory subunit B alpha isoform OS=Homo sapiens GN=PPP2R2A PE=1 SV=1	695.587	528.662	48.5058	98.2172	160.023	137.664	263.769	598.645	359.709	1045	520.067	945.756
Q92747	1	1	5.8551	0.0413776	0.336511	3.04318	0.560632	OSTEOPETROSIS_WCL-08112019	NORMAL_WCL-08112019	Actin-related protein 2/3 complex subunit 1A OS=Homo sapiens GN=ARPC1A PE=2 SV=2	1657.95	705.497	360.808	325.701	2167.31	2013.08	453.866	280.058	661.07	315.906	447.071	217.952
P11197	2	1	11.2015	0.0413917	0.336511	2.26276	0.560562	NORMAL_WCL-08112019	OSTEOPETROSIS_WCL-08112019	Outer capsid protein VP4 OS=Rotavirus A (strain RVA/Human/Venezuela/M37/1982/G1P2A[6]) PE=2 SV=2	214.263	104.656	46.8801	12.3506	7.80758	1.66982	112.13	86.5289	140.078	271.92	106.603	159.848
P08648	3	1	15.6765	0.0416211	0.336511	2.88384	0.559416	OSTEOPETROSIS_WCL-08112019	NORMAL_WCL-08112019	Integrin alpha-5 OS=Homo sapiens GN=ITGA5 PE=1 SV=2	1127.02	549.838	1189.96	1570.09	4035.16	3916.65	791.117	828.826	1097.03	284.826	1051.68	242.434
Q86VB7	6	2	33.6503	0.0420014	0.336511	2.71599	0.557528	NORMAL_WCL-08112019	OSTEOPETROSIS_WCL-08112019	Scavenger receptor cysteine-rich type 1 protein M130 OS=Homo sapiens GN=CD163 PE=1 SV=2	560.901	215.68	496.132	462.144	27.5176	5.16475	750.621	932.144	950.313	775.695	778.351	613.485
O14653	2	1	11.7521	0.0423272	0.336511	2.00449	0.555923	OSTEOPETROSIS_WCL-08112019	NORMAL_WCL-08112019	Golgi SNAP receptor complex member 2 OS=Homo sapiens GN=GOSR2 PE=1 SV=2	7452.05	4556.98	4490.03	5730.78	9648	9181.45	6554.38	7058.82	2950.06	853.577	2450.92	615.928
Q16352	6	1	54.7562	0.0450473	0.348029	3.04339	0.542941	NORMAL_WCL-08112019	OSTEOPETROSIS_WCL-08112019	Alpha-internexin OS=Homo sapiens GN=INA PE=1 SV=2	18.3352	9.74722	23.0219	18.0486	5.7185	4.17013	8.5198	25.6914	51.1955	102.611	23.3752	29.1617
P27635	9	5	63.1416	0.0454098	0.348029	2.5333	0.541264	OSTEOPETROSIS_WCL-08112019	NORMAL_WCL-08112019	60S ribosomal protein L10 OS=Homo sapiens GN=RPL10 PE=1 SV=4	1615.29	862.625	1285.74	1355.46	4358.72	4447.81	288.447	359.67	1618.06	926.102	1608.8	695.959
Q53TN4	2	1	11.8581	0.0469917	0.354971	2.29922	0.534091	OSTEOPETROSIS_WCL-08112019	NORMAL_WCL-08112019	Cytochrome b reductase 1 OS=Homo sapiens GN=CYBRD1 PE=1 SV=1	92.9544	217.802	270.162	322.625	304.468	239.904	17.3763	4.30612	195.231	23.0133	263.485	126.33
P49419	7	6	44.6524	0.0478684	0.355491	3.68546	0.53021	OSTEOPETROSIS_WCL-08112019	NORMAL_WCL-08112019	Alpha-aminoadipic semialdehyde dehydrogenase OS=Homo sapiens GN=ALDH7A1 PE=1 SV=5	564.835	387.245	152.449	332.521	1743.85	1941.91	166.42	303.147	178.948	355.932	214.825	170.736
P54709	7	3	46.3178	0.0493825	0.355491	5.16832	0.523661	OSTEOPETROSIS_WCL-08112019	NORMAL_WCL-08112019	Sodium/potassium-transporting ATPase subunit beta-3 OS=Homo sapiens GN=ATP1B3 PE=1 SV=1	132.229	124.782	172.046	73.6096	999.386	873.964	4.02314	46.7089	132.348	109.262	119.482	47.9032
Q14019	4	2	24.0666	0.0499458	0.355491	2.00534	0.521272	NORMAL_WCL-08112019	OSTEOPETROSIS_WCL-08112019	Coactosin-like protein OS=Homo sapiens GN=COTL1 PE=1 SV=3	373.603	239.856	718.872	745.729	51.4137	41.6166	588.436	541.097	635.145	953.997	628.999	1006.1
