# Supplementary material for: Proteomic Profiling of the First Human Dental Pulp Mesenchymal Stem/Stromal Cells from Carbonic Anhydrase II Deficiency Osteopetrosis Patients
Source: Int J Mol Sci. 2020 Dec 31;22(1):380. doi: 10.3390/ijms22010380 (PMC7795265; doi:10.3390/ijms22010380)
Supplement: Supplementary file 1 [file ijms-22-00380-s001.zip › SUPPLEMENTARY TABLE S2_79 PROTEINS-HC-UNDIFF-OSTEO CHONDRO.xls]

## Sheet: ANOVA001__2-FLD-HC-UnDiff-OST-C
Accession	Peptide count	Unique peptides	Confidence score	Anova (p)	q Value	Max fold change	Power	Highest mean condition	Lowest mean condition	Description	DP-HEALTHY-Undiff-1	DP-HEALTHY-Undiff-2	DP-HEALTHY-Undiff-3	DP-HEALTHY-CONDRO-1	DP-HEALTHY-CONDRO-2	DP-HEALTHY-OSTEO-1	DP-HEALTHY-OSTEO-2
P62736	39	1	568.926	1.45384e-12	6.40276e-10	Infinity	1	DP HC-Condrogenic-21112019	DP HC-Undiffciated-21112019	Actin_ aortic smooth muscle OS=Homo sapiens GN=ACTA2 PE=1 SV=1	0	0	0	168.641	166.831	0	0
Q9H497	2	1	17.6931	5.73519e-12	1.2629e-09	Infinity	1	DP HC-Condrogenic-21112019	DP HC-Undiffciated-21112019	Torsin-3A OS=Homo sapiens GN=TOR3A PE=1 SV=1	0	0	0	262.002	266.334	0	0
O60565	2	1	11.7762	4.5807e-09	5.36656e-07	Infinity	1	DP HC-Osteogenic-21112019	DP HC-Undiffciated-21112019	Gremlin-1 OS=Homo sapiens GN=GREM1 PE=1 SV=1	0	0	0	0	0.0270341	93.4449	87.3936
Q9Y5M8	2	1	12.4822	4.87421e-09	5.36656e-07	Infinity	1	DP HC-Condrogenic-21112019	DP HC-Undiffciated-21112019	Signal recognition particle receptor subunit beta OS=Homo sapiens GN=SRPRB PE=1 SV=3	0	0	0	539.399	489.073	0	0
Q8ND76	2	1	11.3342	7.20526e-09	6.34646e-07	Infinity	1	DP HC-Condrogenic-21112019	DP HC-Undiffciated-21112019	Cyclin-Y OS=Homo sapiens GN=CCNY PE=1 SV=2	0	0	0	616.177	552.004	0	0
Q12907	5	1	30.0412	6.98566e-08	5.12753e-06	Infinity	1	DP HC-Condrogenic-21112019	DP HC-Undiffciated-21112019	Vesicular integral-membrane protein VIP36 OS=Homo sapiens GN=LMAN2 PE=1 SV=1	0	0	0	339.804	407.525	0	0
P05161	2	1	12.1303	1.68481e-07	1.06e-05	Infinity	1	DP HC-Condrogenic-21112019	DP HC-Undiffciated-21112019	Ubiquitin-like protein ISG15 OS=Homo sapiens GN=ISG15 PE=1 SV=5	0	0	0	108.056	97.2047	1.70756	1.45895
Q96DS6	1	1	5.5782	2.36597e-07	1.2566e-05	Infinity	1	DP HC-Condrogenic-21112019	DP HC-Undiffciated-21112019	Membrane-spanning 4-domains subfamily A member 6E OS=Homo sapiens GN=MS4A6E PE=2 SV=1	0	0	0	199.688	160.37	0	0
P12694	2	1	11.5502	2.77684e-07	1.2566e-05	Infinity	1	DP HC-Condrogenic-21112019	DP HC-Undiffciated-21112019	2-oxoisovalerate dehydrogenase subunit alpha_ mitochondrial OS=Homo sapiens GN=BCKDHA PE=1 SV=2	0	0	0	54.9663	45.9587	0	0
P07093	2	1	11.089	2.85329e-07	1.2566e-05	Infinity	1	DP HC-Condrogenic-21112019	DP HC-Undiffciated-21112019	Glia-derived nexin OS=Homo sapiens GN=SERPINE2 PE=1 SV=1	0	0	0	117.996	95.7004	0	0
Q96QI5	2	1	10.1486	1.05972e-06	4.24279e-05	Infinity	1	DP HC-Undiffciated-21112019	DP HC-Condrogenic-21112019	Heparan sulfate glucosamine 3-O-sulfotransferase 6 OS=Homo sapiens GN=HS3ST6 PE=1 SV=2	481.645	733.623	592.318	0	0	0	0
P40429	5	3	28.6483	1.43763e-06	5.27617e-05	11.0365	1	DP HC-Undiffciated-21112019	DP HC-Condrogenic-21112019	60S ribosomal protein L13a OS=Homo sapiens GN=RPL13A PE=1 SV=2	4184.65	4332.63	4227.02	378.762	391.064	357.328	413.676
Q05209	2	1	11.8232	2.70584e-06	9.16666e-05	Infinity	1	DP HC-Condrogenic-21112019	DP HC-Undiffciated-21112019	Tyrosine-protein phosphatase non-receptor type 12 OS=Homo sapiens GN=PTPN12 PE=1 SV=3	0	0	0	73.584	52.8395	0	0
Q6IAA8	5	1	47.3498	2.99899e-06	9.43407e-05	18.5083	1	DP HC-Osteogenic-21112019	DP HC-Condrogenic-21112019	Ragulator complex protein LAMTOR1 OS=Homo sapiens GN=LAMTOR1 PE=1 SV=2	12701.1	11446.7	13591.6	810.763	889.897	15755.2	15721.2
Q8IX95	2	2	10.3479	6.00579e-06	0.000176332	17.1438	1	DP HC-Undiffciated-21112019	DP HC-Osteogenic-21112019	Putative cTAGE family member 3 OS=Homo sapiens GN=CTAGE3P PE=5 SV=1	7428.7	7124.79	8641.04	880.306	878.113	477.478	424.481
O75964	5	2	31.6188	7.69037e-06	0.00021168	5.77907	1	DP HC-Condrogenic-21112019	DP HC-Osteogenic-21112019	ATP synthase subunit g_ mitochondrial OS=Homo sapiens GN=ATP5L PE=1 SV=3	470.203	495.14	533.723	822.791	844.619	147.016	141.51
Q9Y5K8	2	1	17.9951	8.87927e-06	0.000230028	Infinity	1	DP HC-Condrogenic-21112019	DP HC-Undiffciated-21112019	V-type proton ATPase subunit D OS=Homo sapiens GN=ATP6V1D PE=1 SV=1	0	0	0	103.841	174.138	0	0
P33064	1	1	5.1195	1.06373e-05	0.000260263	Infinity	1	DP HC-Condrogenic-21112019	DP HC-Undiffciated-21112019	Dual specificity protein phosphatase H1 OS=Variola virus (isolate Human/India/Ind3/1967) GN=H1L PE=1 SV=1	0	0	0	78.6211	131.44	0	0
P03986	2	1	10.6191	1.21239e-05	0.000281022	76.827	1	DP HC-Undiffciated-21112019	DP HC-Osteogenic-21112019	T-cell receptor gamma-2 chain C region OS=Homo sapiens GN=TRGC2 PE=1 SV=1	4350.63	5158.76	4265.41	203.509	185.31	49.2456	70.2853
P42166	5	1	37.5566	1.34214e-05	0.000295543	Infinity	1	DP HC-Condrogenic-21112019	DP HC-Undiffciated-21112019	Lamina-associated polypeptide 2_ isoform alpha OS=Homo sapiens GN=TMPO PE=1 SV=2	0	0	0	40.0269	26.102	0	0
O75822	2	1	14.6209	1.984e-05	0.000416077	Infinity	1	DP HC-Osteogenic-21112019	DP HC-Condrogenic-21112019	Eukaryotic translation initiation factor 3 subunit J OS=Homo sapiens GN=EIF3J PE=1 SV=2	0	0	0	0	0	869.782	771.035
Q9UKU7	2	1	10.0162	2.09763e-05	0.000419912	5039.4	1	DP HC-Osteogenic-21112019	DP HC-Undiffciated-21112019	Isobutyryl-CoA dehydrogenase_ mitochondrial OS=Homo sapiens GN=ACAD8 PE=1 SV=1	0.279803	0	0	18.9524	31.1508	374.96	565.068
P14550	7	6	40.0069	2.33542e-05	0.000447186	16.1913	1	DP HC-Undiffciated-21112019	DP HC-Osteogenic-21112019	Alcohol dehydrogenase [NADP(+)] OS=Homo sapiens GN=AKR1A1 PE=1 SV=3	794.302	1010.28	763.275	116.254	126.762	52.8744	52.8554
P63096	5	1	38.6705	4.83836e-05	0.000865046	138.817	1	DP HC-Condrogenic-21112019	DP HC-Osteogenic-21112019	Guanine nucleotide-binding protein G(i) subunit alpha-1 OS=Homo sapiens GN=GNAI1 PE=1 SV=2	0.110032	0.133639	0.212198	14.0022	22.2126	0.183115	0.0777679
O43776	4	1	28.9195	4.91052e-05	0.000865046	Infinity	1	DP HC-Osteogenic-21112019	DP HC-Undiffciated-21112019	Asparagine--tRNA ligase_ cytoplasmic OS=Homo sapiens GN=NARS PE=1 SV=1	0	0	0	70.4244	63.5861	47.183	100.606
O95167	1	1	6.0924	5.18924e-05	0.000878986	Infinity	1	DP HC-Condrogenic-21112019	DP HC-Undiffciated-21112019	NADH dehydrogenase [ubiquinone] 1 alpha subcomplex subunit 3 OS=Homo sapiens GN=NDUFA3 PE=1 SV=1	0	0	0	61.6439	104.644	22.7206	14.2165
P54821	1	1	5.3348	5.39855e-05	0.000880573	Infinity	1	DP HC-Condrogenic-21112019	DP HC-Undiffciated-21112019	Paired mesoderm homeobox protein 1 OS=Homo sapiens GN=PRRX1 PE=1 SV=2	0	0	0	233.853	344.9	101.073	44.2714
P61019	6	5	50.5641	5.93017e-05	0.000911446	7.26391	1	DP HC-Condrogenic-21112019	DP HC-Osteogenic-21112019	Ras-related protein Rab-2A OS=Homo sapiens GN=RAB2A PE=1 SV=1	349.709	428.968	391.158	1738.1	1717.4	218.775	256.932
P60903	3	1	26.0402	6.04374e-05	0.000911446	34.1368	1	DP HC-Osteogenic-21112019	DP HC-Undiffciated-21112019	Protein S100-A10 OS=Homo sapiens GN=S100A10 PE=1 SV=2	196.851	243.898	293.519	4949.98	5507.63	9814.95	6895.44
P62805	14	13	154.786	6.20869e-05	0.000911446	2.1149	1	DP HC-Undiffciated-21112019	DP HC-Condrogenic-21112019	Histone H4 OS=Homo sapiens GN=HIST1H4A PE=1 SV=2	45255.8	46837.2	48343.4	22273.7	21995.2	33482	30928.2
P62195	8	4	54.6883	7.14171e-05	0.000991778	8.25022	1	DP HC-Osteogenic-21112019	DP HC-Condrogenic-21112019	26S proteasome regulatory subunit 8 OS=Homo sapiens GN=PSMC5 PE=1 SV=1	1472.4	1669.11	1803.19	825.191	880.82	7685.95	6389.02
P30049	3	2	17.9086	7.2063e-05	0.000991778	6.02188	1	DP HC-Undiffciated-21112019	DP HC-Osteogenic-21112019	ATP synthase subunit delta_ mitochondrial OS=Homo sapiens GN=ATP5D PE=1 SV=2	1467.65	1418.74	1437.16	333.067	265.51	260.67	217.979
A6NDB9	1	1	5.8186	7.5965e-05	0.0010138	Infinity	1	DP HC-Undiffciated-21112019	DP HC-Condrogenic-21112019	Paralemmin-3 OS=Homo sapiens GN=PALM3 PE=1 SV=2	354.901	630.506	1231.19	0	0	0	0
Q9H2F3	4	2	19.616	8.6149e-05	0.00109717	8.88745	1	DP HC-Condrogenic-21112019	DP HC-Undiffciated-21112019	3 beta-hydroxysteroid dehydrogenase type 7 OS=Homo sapiens GN=HSD3B7 PE=1 SV=2	83.1769	102.879	93.4494	809.576	846.481	112.656	85.1404
Q16527	1	1	5.2785	8.7195e-05	0.00109717	Infinity	1	DP HC-Condrogenic-21112019	DP HC-Undiffciated-21112019	Cysteine and glycine-rich protein 2 OS=Homo sapiens GN=CSRP2 PE=1 SV=3	0	0	0	68.682	149.081	32.6629	22.7101
P42224	13	10	90.7005	0.000106186	0.00129243	13.8227	1	DP HC-Undiffciated-21112019	DP HC-Condrogenic-21112019	Signal transducer and activator of transcription 1-alpha/beta OS=Homo sapiens GN=STAT1 PE=1 SV=2	8717.58	10126	10195.1	592.499	808.028	2858.68	3543.43
P51858	1	1	5.0862	0.000110285	0.00129243	4589.64	1	DP HC-Undiffciated-21112019	DP HC-Osteogenic-21112019	Hepatoma-derived growth factor OS=Homo sapiens GN=HDGF PE=1 SV=1	407.121	669.585	628.127	0.801816	2.92934	0.247635	0
P62937	12	7	137.166	0.000111516	0.00129243	2.74857	1	DP HC-Osteogenic-21112019	DP HC-Condrogenic-21112019	Peptidyl-prolyl cis-trans isomerase A OS=Homo sapiens GN=PPIA PE=1 SV=2	14972.8	13939.6	15269.7	7756.49	8171.17	22999.1	20779.2
Q12797	20	14	140.551	0.000127236	0.00143681	3.30933	1	DP HC-Undiffciated-21112019	DP HC-Osteogenic-21112019	Aspartyl/asparaginyl beta-hydroxylase OS=Homo sapiens GN=ASPH PE=1 SV=3	12447.9	12247.1	10647.1	4018.62	4504.1	3697.81	3421.87
O95747	1	1	5.8163	0.000135025	0.00148664	Infinity	1	DP HC-Condrogenic-21112019	DP HC-Undiffciated-21112019	Serine/threonine-protein kinase OSR1 OS=Homo sapiens GN=OXSR1 PE=1 SV=1	0	0	0	54.4279	136.259	28.9964	36.825
Q9BPW8	3	2	25.4285	0.000145931	0.00153927	26.6892	1	DP HC-Undiffciated-21112019	DP HC-Osteogenic-21112019	Protein NipSnap homolog 1 OS=Homo sapiens GN=NIPSNAP1 PE=1 SV=1	7718.13	8031.6	6373.57	587.805	875.543	226.231	326.384
P11233	2	2	12.0969	0.000146796	0.00153927	36.4	1	DP HC-Condrogenic-21112019	DP HC-Undiffciated-21112019	Ras-related protein Ral-A OS=Homo sapiens GN=RALA PE=1 SV=1	4.31547	7.34172	5.84236	248.993	175.663	249.195	170.432
P52272	24	15	160.263	0.000152994	0.00156695	2.82878	1	DP HC-Osteogenic-21112019	DP HC-Condrogenic-21112019	Heterogeneous nuclear ribonucleoprotein M OS=Homo sapiens GN=HNRNPM PE=1 SV=3	1682.42	1461.25	1647.63	654.364	665.915	1777.84	1956.95
Q6ZNW5	1	1	11.5218	0.000169953	0.00170109	Infinity	1	DP HC-Condrogenic-21112019	DP HC-Undiffciated-21112019	GDP-D-glucose phosphorylase 1 OS=Homo sapiens GN=GDPGP1 PE=1 SV=2	0	0	0	12947.7	11749.5	4999.75	695.314
P0DP23	4	1	35.8356	0.000196377	0.0019219	4.66174	1	DP HC-Undiffciated-21112019	DP HC-Osteogenic-21112019	Calmodulin-1 OS=Homo sapiens GN=CALM1 PE=1 SV=1	9602.83	10575.1	10915.8	5692.08	5902.74	1947.03	2499.62
Q8IZV2	1	1	5.6932	0.000260998	0.00249389	Infinity	1	DP HC-Osteogenic-21112019	DP HC-Undiffciated-21112019	CKLF-like MARVEL transmembrane domain-containing protein 8 OS=Homo sapiens GN=CMTM8 PE=1 SV=2	0	0	0	117.867	138.355	1314.46	287.497
P98095	4	4	26.6186	0.000266148	0.00249389	7.1349	1	DP HC-Condrogenic-21112019	DP HC-Osteogenic-21112019	Fibulin-2 OS=Homo sapiens GN=FBLN2 PE=1 SV=2	485.146	541.728	408.077	1607.75	1482.55	238.846	194.279
Q99623	12	6	93.6177	0.000313547	0.00287682	8.84802	1	DP HC-Osteogenic-21112019	DP HC-Condrogenic-21112019	Prohibitin-2 OS=Homo sapiens GN=PHB2 PE=1 SV=2	7627.37	6370.34	7628.55	5531.91	5593.82	59131.2	39309.5
P00750	1	1	5.1503	0.000331297	0.00291163	Infinity	1	DP HC-Osteogenic-21112019	DP HC-Undiffciated-21112019	Tissue-type plasminogen activator OS=Homo sapiens GN=PLAT PE=1 SV=1	0	0	0	6.91197	16.43	783.308	249.179
P62249	7	4	49.0308	0.00033468	0.00291163	4.7491	1	DP HC-Condrogenic-21112019	DP HC-Osteogenic-21112019	40S ribosomal protein S16 OS=Homo sapiens GN=RPS16 PE=1 SV=2	1555.9	1525.46	1879.78	3377.22	3280.77	768.504	633.444
P18206	48	38	460.058	0.000337174	0.00291163	6.30492	1	DP HC-Osteogenic-21112019	DP HC-Condrogenic-21112019	Vinculin OS=Homo sapiens GN=VCL PE=1 SV=4	4362.88	5514.76	5982.14	3139.99	2974.28	20806.2	17743.9
Q9H3E2	1	1	4.6521	0.000388483	0.00325741	Infinity	1	DP HC-Condrogenic-21112019	DP HC-Undiffciated-21112019	Sorting nexin-25 OS=Homo sapiens GN=SNX25 PE=1 SV=2	0	0	0	228.767	288.421	414.369	85.1693
Q07955	9	5	71.3557	0.00039201	0.00325741	27.787	1	DP HC-Undiffciated-21112019	DP HC-Osteogenic-21112019	Serine/arginine-rich splicing factor 1 OS=Homo sapiens GN=SRSF1 PE=1 SV=2	566.85	1104.96	818.491	301.049	382.171	32.6027	27.1448
Q96I25	1	1	11.7606	0.000429833	0.00349273	7.6827	1	DP HC-Undiffciated-21112019	DP HC-Condrogenic-21112019	Splicing factor 45 OS=Homo sapiens GN=RBM17 PE=1 SV=1	31407.5	35243.2	23591.2	3675.94	4154.8	5379.77	6862.3
P02774	1	1	5.3949	0.000440591	0.00349273	Infinity	1	DP HC-Undiffciated-21112019	DP HC-Osteogenic-21112019	Vitamin D-binding protein OS=Homo sapiens GN=GC PE=1 SV=1	509.276	2875.68	1030.11	139.545	102.909	0	0
Q9Y6C2	11	6	80.0178	0.000444121	0.00349273	8.37791	1	DP HC-Condrogenic-21112019	DP HC-Undiffciated-21112019	EMILIN-1 OS=Homo sapiens GN=EMILIN1 PE=1 SV=3	255.531	286.807	200.655	2161.97	1987.85	619.38	454.305
Q86TJ2	3	1	12.725	0.000452119	0.00349325	52.844	1	DP HC-Osteogenic-21112019	DP HC-Condrogenic-21112019	Transcriptional adapter 2-beta OS=Homo sapiens GN=TADA2B PE=1 SV=2	1264.01	1384.04	1058.53	29.3933	28.3879	879.121	2174.27
P04844	16	8	116.352	0.000460273	0.00349493	17.6914	1	DP HC-Condrogenic-21112019	DP HC-Osteogenic-21112019	Dolichyl-diphosphooligosaccharide--protein glycosyltransferase subunit 2 OS=Homo sapiens GN=RPN2 PE=1 SV=3	681.556	927.273	942.144	3074.9	3457.01	227.329	141.885
P12109	31	21	326.692	0.000476035	0.00354222	3.29849	1	DP HC-Condrogenic-21112019	DP HC-Osteogenic-21112019	Collagen alpha-1(VI) chain OS=Homo sapiens GN=COL6A1 PE=1 SV=3	6017.06	5041.89	6525.88	6234.78	6906.58	2019.64	1964.42
Q13490	5	2	26.0441	0.000482586	0.00354222	73.2701	1	DP HC-Undiffciated-21112019	DP HC-Condrogenic-21112019	Baculoviral IAP repeat-containing protein 2 OS=Homo sapiens GN=BIRC2 PE=1 SV=2	2412.51	3528.24	3657.15	40.1351	47.1937	612.526	256.581
Q16762	1	1	4.8756	0.000490695	0.0035427	42.7678	1	DP HC-Osteogenic-21112019	DP HC-Undiffciated-21112019	Thiosulfate sulfurtransferase OS=Homo sapiens GN=TST PE=1 SV=4	189.397	186.397	91.5018	147.806	164.832	8171.76	5151.72
P45880	8	7	60.2716	0.000515689	0.00363038	3.61848	1	DP HC-Condrogenic-21112019	DP HC-Undiffciated-21112019	Voltage-dependent anion-selective channel protein 2 OS=Homo sapiens GN=VDAC2 PE=1 SV=2	830.779	648.56	783.609	2545.45	2913.51	1202.72	1311.15
Q86UP2	10	5	50.2257	0.000522207	0.00363038	17.2272	1	DP HC-Undiffciated-21112019	DP HC-Condrogenic-21112019	Kinectin OS=Homo sapiens GN=KTN1 PE=1 SV=1	1380.89	1381.56	2238.27	83.2578	110.262	437.886	559.262
Q7Z5J8	2	1	13.4959	0.000527571	0.00363038	5.10144	1	DP HC-Condrogenic-21112019	DP HC-Osteogenic-21112019	Ankyrin and armadillo repeat-containing protein OS=Homo sapiens GN=ANKAR PE=2 SV=3	3252.6	3938.59	2669.66	3907.67	4103.51	775.107	795.271
Q9UHG3	3	2	16.8218	0.000536042	0.00363193	26.0365	1	DP HC-Condrogenic-21112019	DP HC-Undiffciated-21112019	Prenylcysteine oxidase 1 OS=Homo sapiens GN=PCYOX1 PE=1 SV=3	34.9399	78.4657	45.3408	1372.08	1383.39	67.4677	57.1634
P54709	5	4	29.4715	0.000556907	0.00371613	1383.99	1	DP HC-Osteogenic-21112019	DP HC-Undiffciated-21112019	Sodium/potassium-transporting ATPase subunit beta-3 OS=Homo sapiens GN=ATP1B3 PE=1 SV=1	0	0	1.91614	154.79	155.5	1207.04	560.901
P61247	12	9	112.035	0.000601382	0.00393212	3.29969	1	DP HC-Osteogenic-21112019	DP HC-Condrogenic-21112019	40S ribosomal protein S3a OS=Homo sapiens GN=RPS3A PE=1 SV=2	3407.5	3399.77	3396.07	1095.85	1386.66	3732.9	4458.6
P98179	3	2	22.1435	0.000607133	0.00393212	8.85096	1	DP HC-Osteogenic-21112019	DP HC-Condrogenic-21112019	RNA-binding protein 3 OS=Homo sapiens GN=RBM3 PE=1 SV=1	800.543	828.89	808.889	117.65	189.163	1507.21	1208.38
Q9NY65	16	3	178.286	0.000619812	0.00395606	9.29932	1	DP HC-Undiffciated-21112019	DP HC-Condrogenic-21112019	Tubulin alpha-8 chain OS=Homo sapiens GN=TUBA8 PE=1 SV=1	6400.25	10386.6	7734.09	878.836	879.066	3414.89	4388.18
P08123	18	13	126.992	0.000676099	0.00425367	4.19022	0.999999	DP HC-Undiffciated-21112019	DP HC-Condrogenic-21112019	Collagen alpha-2(I) chain OS=Homo sapiens GN=COL1A2 PE=1 SV=7	17997.3	17386	18213.1	3910.25	4616.97	10842.8	7869.28
P13637	17	2	123.622	0.000705958	0.00435298	3.35268	0.999998	DP HC-Undiffciated-21112019	DP HC-Condrogenic-21112019	Sodium/potassium-transporting ATPase subunit alpha-3 OS=Homo sapiens GN=ATP1A3 PE=1 SV=3	5794.66	4988.19	4923.75	1417.66	1705.53	2230.44	2688.99
Q9UHA4	1	1	5.6752	0.0007169	0.00435298	691365	0.999999	DP HC-Condrogenic-21112019	DP HC-Undiffciated-21112019	Ragulator complex protein LAMTOR3 OS=Homo sapiens GN=LAMTOR3 PE=1 SV=1	0	0	0.0041602	959.448	958.031	33.1629	4.70113
Q9NTK5	3	3	15.6806	0.000721536	0.00435298	50.2682	0.999999	DP HC-Undiffciated-21112019	DP HC-Condrogenic-21112019	Obg-like ATPase 1 OS=Homo sapiens GN=OLA1 PE=1 SV=2	1823.71	2738.58	1254.12	32.0935	45.045	253.47	428.196
Q9H4M9	16	5	108.462	0.000738538	0.00438211	8.54572	0.999996	DP HC-Undiffciated-21112019	DP HC-Osteogenic-21112019	EH domain-containing protein 1 OS=Homo sapiens GN=EHD1 PE=1 SV=2	23935.3	24653	19243.9	3339.69	3798.64	1935.21	3356.5
Q05682	28	25	284.86	0.000746265	0.00438211	5.6371	1	DP HC-Osteogenic-21112019	DP HC-Condrogenic-21112019	Caldesmon OS=Homo sapiens GN=CALD1 PE=1 SV=3	1630.49	1899.52	2369.36	1073.28	910.874	5766.68	5418.21
P20700	14	9	86.7395	0.000796992	0.0046184	13.3617	0.999992	DP HC-Undiffciated-21112019	DP HC-Condrogenic-21112019	Lamin-B1 OS=Homo sapiens GN=LMNB1 PE=1 SV=2	8488.95	7789.91	14287.9	786.604	738.492	1039.41	669.83
Q9PX53	3	1	21.2709	0.000864867	0.00489553	Infinity	0.999987	DP HC-Condrogenic-21112019	DP HC-Undiffciated-21112019	Uncharacterized protein DR6 OS=Human herpesvirus 6B (strain Z29) GN=DR6 PE=4 SV=1	0	0	0	238.2	260.102	215.061	33.9417
Q08211	24	12	143.037	0.000867048	0.00489553	10.3211	0.99999	DP HC-Undiffciated-21112019	DP HC-Osteogenic-21112019	ATP-dependent RNA helicase A OS=Homo sapiens GN=DHX9 PE=1 SV=4	5961.29	8982.55	7062.34	1476.67	1753.84	877.841	543.594
P05023	29	14	208.449	0.000972197	0.00541975	3.84915	0.999982	DP HC-Undiffciated-21112019	DP HC-Condrogenic-21112019	Sodium/potassium-transporting ATPase subunit alpha-1 OS=Homo sapiens GN=ATP1A1 PE=1 SV=1	15174.2	13265.9	13306.9	3115.46	4115.04	5676.27	7041.5
