# Supplementary material for: Proteomic Profiling of the First Human Dental Pulp Mesenchymal Stem/Stromal Cells from Carbonic Anhydrase II Deficiency Osteopetrosis Patients
Source: Int J Mol Sci. 2020 Dec 31;22(1):380. doi: 10.3390/ijms22010380 (PMC7795265; doi:10.3390/ijms22010380)
Supplement: Supplementary file 1 [file ijms-22-00380-s001.zip › SUPPLEMENTARY TABLE S3-196 PROTEIN DATASET-Chondrogenic_Osteogenic related.xls]

## Sheet: ANOVA001__2-FLD-HC-UnDiff-OSTE-
Accession	Peptide count	Unique peptides	Confidence score	Anova (p)	q Value	Max fold change	Power	Highest mean condition	Lowest mean condition	Description	DP-OPETROSIS-Undiff-1	DP-OPETROSIS-Undiff-2	DP-OPETROSIS-Chondrogenic -1	DP-OPETROSIS-Chondrogenic -2	DP-OPETROSIS-Osteogenic-1	DP-OPETROSIS-Osteogenic-2	DP-OPETROSIS-Osteogenic3
Q9NRD9	4	1	20.0704	1.08522e-07	1.89605e-05	Infinity	1	DP OP-Undiffciated-21112019	DP OP-Condrogenic-21112019	Dual oxidase 1 OS=Homo sapiens GN=DUOX1 PE=1 SV=1	167.238	140.296	0	0	0	0	0
P36269	2	2	10.9761	2.54544e-07	1.89605e-05	Infinity	1	DP OP-Osteogenic-21112019	DP OP-Condrogenic-21112019	Glutathione hydrolase 5 proenzyme OS=Homo sapiens GN=GGT5 PE=1 SV=2	0.0728366	0	0	0	160.609	195.053	198.133
Q86UU0	4	1	16.3437	2.84138e-07	1.89605e-05	Infinity	1	DP OP-Undiffciated-21112019	DP OP-Condrogenic-21112019	B-cell CLL/lymphoma 9-like protein OS=Homo sapiens GN=BCL9L PE=1 SV=1	499.404	383.359	0	0	0	0	0
Q13011	5	2	33.1199	4.55701e-07	2.28067e-05	Infinity	1	DP OP-Condrogenic-21112019	DP OP-Undiffciated-21112019	Delta(3_5)-Delta(2_4)-dienoyl-CoA isomerase_ mitochondrial OS=Homo sapiens GN=ECH1 PE=1 SV=2	0	0	402.488	345.05	207.251	193.672	242.353
O95167	1	1	6.0924	6.37296e-07	2.55161e-05	Infinity	1	DP OP-Osteogenic-21112019	DP OP-Undiffciated-21112019	NADH dehydrogenase [ubiquinone] 1 alpha subcomplex subunit 3 OS=Homo sapiens GN=NDUFA3 PE=1 SV=1	0	0	36.9654	45.7716	112.501	103.39	101.17
P06454	1	1	7.6291	8.93309e-07	2.98053e-05	Infinity	1	DP OP-Undiffciated-21112019	DP OP-Osteogenic-21112019	Prothymosin alpha OS=Homo sapiens GN=PTMA PE=1 SV=2	3008.93	2220.04	376.558	275.063	0	0	0
P0DMS9	2	1	10.3529	1.61352e-06	3.69573e-05	Infinity	1	DP OP-Osteogenic-21112019	DP OP-Undiffciated-21112019	Transmembrane domain-containing protein TMIGD3 OS=Homo sapiens GN=TMIGD3 PE=1 SV=1	0	0	169.71	181.043	722.67	898.624	598.184
Q8N2Z9	2	1	14.9883	1.6615e-06	3.69573e-05	3673.93	1	DP OP-Osteogenic-21112019	DP OP-Undiffciated-21112019	Centromere protein S OS=Homo sapiens GN=CENPS PE=1 SV=1	0.655878	0.33715	387.038	349.748	1532.06	2104.05	1836.37
Q9H497	2	1	17.6931	2.30735e-06	4.40558e-05	Infinity	1	DP OP-Condrogenic-21112019	DP OP-Undiffciated-21112019	Torsin-3A OS=Homo sapiens GN=TOR3A PE=1 SV=1	0	0	23.4119	18.3097	0	0	0
P39060	13	8	98.45	2.45502e-06	4.40558e-05	4.10392	1	DP OP-Osteogenic-21112019	DP OP-Condrogenic-21112019	Collagen alpha-1(XVIII) chain OS=Homo sapiens GN=COL18A1 PE=1 SV=5	344.68	373.732	312.07	295.481	1249.68	1248.97	1241.36
P52926	1	1	6.0167	2.64084e-06	4.40558e-05	Infinity	1	DP OP-Undiffciated-21112019	DP OP-Osteogenic-21112019	High mobility group protein HMGI-C OS=Homo sapiens GN=HMGA2 PE=1 SV=1	753.897	579.248	127.973	85.7075	0	0	0
Q9C0H2	2	1	11.8783	3.15861e-06	4.86401e-05	Infinity	1	DP OP-Condrogenic-21112019	DP OP-Undiffciated-21112019	Protein tweety homolog 3 OS=Homo sapiens GN=TTYH3 PE=1 SV=3	0	0	296.225	277.372	190.074	156.138	240.313
Q8N831	2	1	6.5306	3.92909e-06	5.61832e-05	Infinity	1	DP OP-Undiffciated-21112019	DP OP-Condrogenic-21112019	Testis-specific Y-encoded-like protein 6 OS=Homo sapiens GN=TSPYL6 PE=1 SV=1	513.645	310.474	0	0	0	0	0
Q9C0I9	1	1	11.3166	5.59008e-06	7.07585e-05	9.61281	1	DP OP-Undiffciated-21112019	DP OP-Condrogenic-21112019	Leucine-rich repeat-containing protein 27 OS=Homo sapiens GN=LRRC27 PE=2 SV=2	2749.41	2821.68	307.306	272.242	581.206	589.678	535.829
Q0ZGT2	10	6	63.8652	5.65531e-06	7.07585e-05	8.58848	1	DP OP-Osteogenic-21112019	DP OP-Undiffciated-21112019	Nexilin OS=Homo sapiens GN=NEXN PE=1 SV=1	176.08	160.334	298.825	331.198	1529.59	1404.8	1399.53
Q16555;Q14194	16	10	102.921	6.2237e-06	7.32896e-05	3.88006	1	DP OP-Osteogenic-21112019	DP OP-Undiffciated-21112019	Dihydropyrimidinase-related protein 2 OS=Homo sapiens GN=DPYSL2 PE=1 SV=1	987.614	1064.11	2330.38	2394.81	4058.89	4058.43	3823.92
A6NDB9	1	1	5.8186	7.45349e-06	7.90039e-05	Infinity	1	DP OP-Undiffciated-21112019	DP OP-Condrogenic-21112019	Paralemmin-3 OS=Homo sapiens GN=PALM3 PE=1 SV=2	217.574	381.739	0	0	0	0	0
P62249	7	4	49.0308	7.49824e-06	7.90039e-05	3.96756	1	DP OP-Undiffciated-21112019	DP OP-Osteogenic-21112019	40S ribosomal protein S16 OS=Homo sapiens GN=RPS16 PE=1 SV=2	3292.38	3541	3325.99	3373.65	807.271	888.581	887.616
P26006	3	1	22.3575	7.94058e-06	7.94813e-05	23.5241	1	DP OP-Osteogenic-21112019	DP OP-Undiffciated-21112019	Integrin alpha-3 OS=Homo sapiens GN=ITGA3 PE=1 SV=5	419.706	330.302	2720.65	2966.62	9110.69	8652.12	8702.06
Q9Y5K8	2	1	17.9951	8.41006e-06	8.0172e-05	Infinity	1	DP OP-Condrogenic-21112019	DP OP-Undiffciated-21112019	V-type proton ATPase subunit D OS=Homo sapiens GN=ATP6V1D PE=1 SV=1	0	0	231.859	135.758	0	0	0
Q9HCD6	7	1	49.7301	9.66626e-06	8.79586e-05	Infinity	1	DP OP-Condrogenic-21112019	DP OP-Undiffciated-21112019	Protein TANC2 OS=Homo sapiens GN=TANC2 PE=1 SV=3	0	0	98.7741	61.3321	0	0	0
P17844	13	4	76.3514	1.14527e-05	9.9683e-05	13.5844	1	DP OP-Undiffciated-21112019	DP OP-Condrogenic-21112019	Probable ATP-dependent RNA helicase DDX5 OS=Homo sapiens GN=DDX5 PE=1 SV=1	2302.16	2187.54	172.112	158.392	550.363	569.872	659.341
P62736	39	1	568.926	1.33729e-05	0.000111547	Infinity	1	DP OP-Condrogenic-21112019	DP OP-Undiffciated-21112019	Actin_ aortic smooth muscle OS=Homo sapiens GN=ACTA2 PE=1 SV=1	0	0	60.4523	37.8878	0	0	0
Q05209	2	1	11.8232	1.43541e-05	0.000114942	Infinity	1	DP OP-Condrogenic-21112019	DP OP-Undiffciated-21112019	Tyrosine-protein phosphatase non-receptor type 12 OS=Homo sapiens GN=PTPN12 PE=1 SV=3	0	0	32.7143	21.6121	0	0	0
A0A0B4J1U3	1	1	5.1254	1.59656e-05	0.000117173	Infinity	1	DP OP-Osteogenic-21112019	DP OP-Undiffciated-21112019	Immunoglobulin lambda variable 1-36 OS=Homo sapiens GN=IGLV1-36 PE=3 SV=5	0	0	34.0024	58.8123	834.9	1206.44	1383.17
P63096	5	1	38.6705	1.68976e-05	0.000117173	117.616	1	DP OP-Condrogenic-21112019	DP OP-Osteogenic-21112019	Guanine nucleotide-binding protein G(i) subunit alpha-1 OS=Homo sapiens GN=GNAI1 PE=1 SV=2	0.453911	0.50264	27.9723	33.3242	0.18048	0.48144	0.119816
Q96AB3	3	1	24.2	1.6962e-05	0.000117173	4805.26	1	DP OP-Condrogenic-21112019	DP OP-Undiffciated-21112019	Isochorismatase domain-containing protein 2 OS=Homo sapiens GN=ISOC2 PE=1 SV=1	0.19049	0	357.093	558.26	155.314	228.849	150.406
Q8TDE3	1	1	10.799	1.7296e-05	0.000117173	83.6605	1	DP OP-Undiffciated-21112019	DP OP-Condrogenic-21112019	Ribonuclease 8 OS=Homo sapiens GN=RNASE8 PE=1 SV=1	35665.9	49284.4	503.419	511.998	1492.5	1950.97	1724.29
Q32P28	12	10	80.764	1.76611e-05	0.000117173	11.422	1	DP OP-Undiffciated-21112019	DP OP-Osteogenic-21112019	Prolyl 3-hydroxylase 1 OS=Homo sapiens GN=P3H1 PE=1 SV=2	7021.82	7855.92	802.353	882.976	664.599	711.107	578.123
Q93052	5	4	42.8428	1.87049e-05	0.000117173	8.0771	1	DP OP-Osteogenic-21112019	DP OP-Undiffciated-21112019	Lipoma-preferred partner OS=Homo sapiens GN=LPP PE=1 SV=1	92.752	80.4325	231.131	250.154	718.964	734.632	644.647
O14734	1	1	5.8225	1.91697e-05	0.000117173	Infinity	1	DP OP-Condrogenic-21112019	DP OP-Undiffciated-21112019	Acyl-coenzyme A thioesterase 8 OS=Homo sapiens GN=ACOT8 PE=1 SV=1	0	0	75.6498	47.0041	51.9764	54.6957	44.2635
Q92882	1	1	5.4121	1.93153e-05	0.000117173	2.18433	1	DP OP-Condrogenic-21112019	DP OP-Osteogenic-21112019	Osteoclast-stimulating factor 1 OS=Homo sapiens GN=OSTF1 PE=1 SV=2	681.692	693.689	1461.18	1444.81	636.359	691.813	667.399
Q6IAA8	5	1	47.3498	2.121e-05	0.000124883	7.26666	1	DP OP-Undiffciated-21112019	DP OP-Condrogenic-21112019	Ragulator complex protein LAMTOR1 OS=Homo sapiens GN=LAMTOR1 PE=1 SV=2	7657.55	6383.41	972.849	959.396	6239.84	5616.39	6208.53
P14324	4	2	27.0613	2.32816e-05	0.000129588	3.89393	1	DP OP-Osteogenic-21112019	DP OP-Undiffciated-21112019	Farnesyl pyrophosphate synthase OS=Homo sapiens GN=FDPS PE=1 SV=4	504.207	471.309	1500.23	1472.45	1824.48	2048.37	1825.03
Q8NC51	8	2	53.7306	2.33037e-05	0.000129588	3.85504	1	DP OP-Undiffciated-21112019	DP OP-Condrogenic-21112019	Plasminogen activator inhibitor 1 RNA-binding protein OS=Homo sapiens GN=SERBP1 PE=1 SV=2	1338.49	1404.27	335.05	376.424	838.339	809.209	847.689
P99999	5	5	41.5214	2.54079e-05	0.000137471	10.1801	1	DP OP-Condrogenic-21112019	DP OP-Osteogenic-21112019	Cytochrome c OS=Homo sapiens GN=CYCS PE=1 SV=2	1478.39	1170.75	3218.58	3201.33	332.368	318.668	294.917
P62306	1	1	6.2123	2.8576e-05	0.000148264	Infinity	1	DP OP-Condrogenic-21112019	DP OP-Undiffciated-21112019	Small nuclear ribonucleoprotein F OS=Homo sapiens GN=SNRPF PE=1 SV=1	0	0	68.2428	84.1402	0.516965	0	0
P00338	25	17	240.196	2.95488e-05	0.000148264	2.41895	1	DP OP-Undiffciated-21112019	DP OP-Condrogenic-21112019	L-lactate dehydrogenase A chain OS=Homo sapiens GN=LDHA PE=1 SV=2	7984.23	7815.06	3265.57	3265.91	5590.49	6093.2	5680.96
Q7Z3Y7	1	1	11.43	2.96247e-05	0.000148264	38.4791	1	DP OP-Undiffciated-21112019	DP OP-Osteogenic-21112019	Keratin_ type I cytoskeletal 28 OS=Homo sapiens GN=KRT28 PE=1 SV=2	3832.38	4571.29	1262.37	1531.78	132.492	98.9057	96.1962
P06737	7	2	35.9365	3.13091e-05	0.000149322	12.8099	1	DP OP-Undiffciated-21112019	DP OP-Condrogenic-21112019	Glycogen phosphorylase_ liver form OS=Homo sapiens GN=PYGL PE=1 SV=4	2335.45	2421.46	181.189	190.157	232.124	170.395	190.029
Q676U5	5	3	27.0783	3.13279e-05	0.000149322	91.311	1	DP OP-Osteogenic-21112019	DP OP-Undiffciated-21112019	Autophagy-related protein 16-1 OS=Homo sapiens GN=ATG16L1 PE=1 SV=2	1.13553	1.66453	31.2484	24.5423	142.067	136.656	104.792
P63027	1	1	5.7716	3.26079e-05	0.000151809	Infinity	1	DP OP-Osteogenic-21112019	DP OP-Undiffciated-21112019	Vesicle-associated membrane protein 2 OS=Homo sapiens GN=VAMP2 PE=1 SV=3	0	0	223.439	225.547	707.382	1678.45	841.731
A0A0B4J2A2	3	1	28.5631	3.55229e-05	0.000161621	Infinity	1	DP OP-Osteogenic-21112019	DP OP-Undiffciated-21112019	Peptidyl-prolyl cis-trans isomerase A-like 4C OS=Homo sapiens GN=PPIAL4C PE=2 SV=1	0	0	28.8569	34.1058	225.731	457.412	417.882
Q96QI5	2	1	10.1486	3.85165e-05	0.000168412	Infinity	1	DP OP-Undiffciated-21112019	DP OP-Condrogenic-21112019	Heparan sulfate glucosamine 3-O-sulfotransferase 6 OS=Homo sapiens GN=HS3ST6 PE=1 SV=2	116.415	253.995	0	0	0	0	0
P29317	3	2	14.8734	3.86979e-05	0.000168412	6174.96	1	DP OP-Undiffciated-21112019	DP OP-Osteogenic-21112019	Ephrin type-A receptor 2 OS=Homo sapiens GN=EPHA2 PE=1 SV=2	124.501	82.0457	35.1355	20.2306	0.0501736	0	0
P67936	20	9	210.502	5.31687e-05	0.000226465	2.81904	1	DP OP-Osteogenic-21112019	DP OP-Condrogenic-21112019	Tropomyosin alpha-4 chain OS=Homo sapiens GN=TPM4 PE=1 SV=3	6532.88	7338.2	5466.15	5990.47	16438.3	15965.8	16041
P16035	1	1	5.4668	6.22455e-05	0.00025629	Infinity	1	DP OP-Osteogenic-21112019	DP OP-Undiffciated-21112019	Metalloproteinase inhibitor 2 OS=Homo sapiens GN=TIMP2 PE=1 SV=2	0	0	145.061	164.282	320.374	848.354	595.082
A8MWV9	1	1	5.0828	6.27313e-05	0.00025629	28.5134	1	DP OP-Osteogenic-21112019	DP OP-Undiffciated-21112019	Putative uncharacterized protein LOC388820 OS=Homo sapiens PE=5 SV=1	9.68953	11.2029	135.087	130.184	236.48	368.501	288.59
Q9HAV0	4	1	31.5757	6.55108e-05	0.000262292	4.42205	1	DP OP-Undiffciated-21112019	DP OP-Condrogenic-21112019	Guanine nucleotide-binding protein subunit beta-4 OS=Homo sapiens GN=GNB4 PE=1 SV=3	8675.92	10023	2094.47	2134.1	3058.87	3444.95	3406.56
O95747	1	1	5.8163	6.79073e-05	0.000266556	736.51	1	DP OP-Condrogenic-21112019	DP OP-Undiffciated-21112019	Serine/threonine-protein kinase OSR1 OS=Homo sapiens GN=OXSR1 PE=1 SV=1	0.396649	0	166.289	125.846	68.0788	124.392	76.1312
Q9Y277	5	2	54.0503	6.98921e-05	0.000268991	10.2297	1	DP OP-Undiffciated-21112019	DP OP-Condrogenic-21112019	Voltage-dependent anion-selective channel protein 3 OS=Homo sapiens GN=VDAC3 PE=1 SV=1	22820.8	17632.4	2057.1	1897.39	3837.34	4425.79	3938.69
A6NIZ1	12	2	104.848	7.20659e-05	0.000268991	66.6429	1	DP OP-Osteogenic-21112019	DP OP-Undiffciated-21112019	Ras-related protein Rap-1b-like protein OS=Homo sapiens PE=2 SV=1	25.0212	31.5824	230.355	310.493	1527.67	2401.58	1729.09
Q10713	3	3	22.3686	7.36503e-05	0.000268991	6.94293	1	DP OP-Undiffciated-21112019	DP OP-Condrogenic-21112019	Mitochondrial-processing peptidase subunit alpha OS=Homo sapiens GN=PMPCA PE=1 SV=2	5824.52	7461.55	999.583	914.029	1605.95	1542.95	1581.1
P31946	18	10	165.392	7.39023e-05	0.000268991	7.60974	1	DP OP-Undiffciated-21112019	DP OP-Osteogenic-21112019	14-3-3 protein beta/alpha OS=Homo sapiens GN=YWHAB PE=1 SV=3	1659.51	1307.67	703.749	625.024	198.786	205.75	180.344
O43707	60	28	694.09	7.91977e-05	0.000283118	2.74622	1	DP OP-Osteogenic-21112019	DP OP-Condrogenic-21112019	Alpha-actinin-4 OS=Homo sapiens GN=ACTN4 PE=1 SV=2	18768.6	20250.1	7948.85	8526.89	21165.1	23255.9	23448.1
P28331	20	12	145.338	8.73965e-05	0.000306946	12.6756	1	DP OP-Undiffciated-21112019	DP OP-Condrogenic-21112019	NADH-ubiquinone oxidoreductase 75 kDa subunit_ mitochondrial OS=Homo sapiens GN=NDUFS1 PE=1 SV=3	3482.32	4123.69	286.633	313.416	695.842	919.373	731.684
P05204	1	1	13.8766	9.06541e-05	0.000307999	Infinity	1	DP OP-Undiffciated-21112019	DP OP-Condrogenic-21112019	Non-histone chromosomal protein HMG-17 OS=Homo sapiens GN=HMGN2 PE=1 SV=3	4156.69	1044.36	0	0	0	0	0
P23142	18	13	167.973	9.09232e-05	0.000307999	12.5993	1	DP OP-Osteogenic-21112019	DP OP-Undiffciated-21112019	Fibulin-1 OS=Homo sapiens GN=FBLN1 PE=1 SV=4	414.023	310.035	424.89	364.408	4112.6	5415.97	4155.4
Q6NZI2	10	5	102.882	9.23118e-05	0.000307999	6.40215	1	DP OP-Osteogenic-21112019	DP OP-Condrogenic-21112019	Caveolae-associated protein 1 OS=Homo sapiens GN=CAVIN1 PE=1 SV=1	6065.86	7290.53	2067.69	2073.94	12165.3	14913.6	12694
Q13490	5	2	26.0441	9.5283e-05	0.0003127	60.9319	1	DP OP-Undiffciated-21112019	DP OP-Condrogenic-21112019	Baculoviral IAP repeat-containing protein 2 OS=Homo sapiens GN=BIRC2 PE=1 SV=2	3411.91	3799.17	58.9836	59.3631	584.006	871.688	502.346
P21589	18	11	150.524	9.83673e-05	0.000315258	5.63888	1	DP OP-Undiffciated-21112019	DP OP-Condrogenic-21112019	5'-nucleotidase OS=Homo sapiens GN=NT5E PE=1 SV=1	4585.2	4659.49	815.829	823.628	2838.63	3659.67	3068.48
P10253	2	1	11.5684	9.98632e-05	0.000315258	18.013	1	DP OP-Osteogenic-21112019	DP OP-Undiffciated-21112019	Lysosomal alpha-glucosidase OS=Homo sapiens GN=GAA PE=1 SV=4	34.0277	38.5375	476.196	447.777	510.912	799.129	650.635
P21810	19	15	171.431	0.000100787	0.000315258	12.105	1	DP OP-Condrogenic-21112019	DP OP-Undiffciated-21112019	Biglycan OS=Homo sapiens GN=BGN PE=1 SV=2	615.223	732.995	7997.43	8322.72	3388.89	4584.54	3595.48
Q12931	12	10	82.7837	0.000103006	0.000317244	7.88902	1	DP OP-Undiffciated-21112019	DP OP-Condrogenic-21112019	Heat shock protein 75 kDa_ mitochondrial OS=Homo sapiens GN=TRAP1 PE=1 SV=3	3980.54	2982.31	444.324	438.276	575.956	659.866	592.436
Q16836	4	2	29.3547	0.000110573	0.000327685	44.909	1	DP OP-Osteogenic-21112019	DP OP-Undiffciated-21112019	Hydroxyacyl-coenzyme A dehydrogenase_ mitochondrial OS=Homo sapiens GN=HADH PE=1 SV=3	6.46371	8.33912	12.2441	7.97529	362.197	246.581	388.392
P31937	10	6	71.8867	0.000111163	0.000327685	3.34714	1	DP OP-Osteogenic-21112019	DP OP-Undiffciated-21112019	3-hydroxyisobutyrate dehydrogenase_ mitochondrial OS=Homo sapiens GN=HIBADH PE=1 SV=2	129.071	123.397	156.68	163.531	374.996	444.467	448.111
Q9H4M9	16	5	108.462	0.000112219	0.000327685	14.316	1	DP OP-Undiffciated-21112019	DP OP-Condrogenic-21112019	EH domain-containing protein 1 OS=Homo sapiens GN=EHD1 PE=1 SV=2	30817.2	25289.3	1994.56	1924.58	2893.56	2076.3	2919.59
Q99459	5	2	31.0682	0.000112944	0.000327685	24.4293	1	DP OP-Osteogenic-21112019	DP OP-Undiffciated-21112019	Cell division cycle 5-like protein OS=Homo sapiens GN=CDC5L PE=1 SV=2	7.19592	9.71368	52.0063	74.6433	200.646	187.862	231.126
O14618	2	2	11.0067	0.000115553	0.000329473	6.56633	1	DP OP-Condrogenic-21112019	DP OP-Undiffciated-21112019	Copper chaperone for superoxide dismutase OS=Homo sapiens GN=CCS PE=1 SV=1	166.694	188.315	1178.09	1153.01	237.676	301.39	238.772
Q9UJS0	4	3	28.8441	0.000118139	0.000329473	18.8093	1	DP OP-Condrogenic-21112019	DP OP-Undiffciated-21112019	Calcium-binding mitochondrial carrier protein Aralar2 OS=Homo sapiens GN=SLC25A13 PE=1 SV=2	8.59588	11.2951	165.902	208.233	110.24	135.858	99.6302
Q14112	6	4	39.8074	0.000118498	0.000329473	26.617	1	DP OP-Osteogenic-21112019	DP OP-Condrogenic-21112019	Nidogen-2 OS=Homo sapiens GN=NID2 PE=1 SV=3	39.7262	52.9882	39.7331	50.5632	1033.02	1574.94	997.164
Q8NBT2	1	1	16.1474	0.000121682	0.000333693	27.0239	1	DP OP-Osteogenic-21112019	DP OP-Condrogenic-21112019	Kinetochore protein Spc24 OS=Homo sapiens GN=SPC24 PE=1 SV=2	936.796	1444.15	779.623	665.297	17487.4	24055.1	17028.7
Q9H3N1	3	1	17.2903	0.00012344	0.000333939	Infinity	1	DP OP-Condrogenic-21112019	DP OP-Undiffciated-21112019	Thioredoxin-related transmembrane protein 1 OS=Homo sapiens GN=TMX1 PE=1 SV=1	0	0	30.53	68.5917	0	0	0
Q16352	7	1	53.7108	0.000126745	0.000338308	29.3618	1	DP OP-Undiffciated-21112019	DP OP-Condrogenic-21112019	Alpha-internexin OS=Homo sapiens GN=INA PE=1 SV=2	986.363	813.511	28.7827	32.5171	60.242	44.0992	35.8696
P57721	4	1	31.4938	0.000133543	0.000351764	5.84755	1	DP OP-Undiffciated-21112019	DP OP-Osteogenic-21112019	Poly(rC)-binding protein 3 OS=Homo sapiens GN=PCBP3 PE=2 SV=2	8257.99	10677.1	3033.78	3264.38	1591.73	1731.78	1533.68
Q8WWX9	2	1	19.3023	0.000137641	0.000357849	57.5544	1	DP OP-Osteogenic-21112019	DP OP-Undiffciated-21112019	Selenoprotein M OS=Homo sapiens GN=SELENOM PE=1 SV=3	6.26204	8.50518	71.3597	119.27	390.204	509.854	374.821
P38919	11	7	73.9537	0.000140539	0.0003607	8.59068	1	DP OP-Undiffciated-21112019	DP OP-Condrogenic-21112019	Eukaryotic initiation factor 4A-III OS=Homo sapiens GN=EIF4A3 PE=1 SV=4	1784.5	1936.54	195.968	237.18	1587.2	2006.13	1464.31
P09972	7	3	77.3819	0.0001434	0.000363384	15.0246	1	DP OP-Undiffciated-21112019	DP OP-Condrogenic-21112019	Fructose-bisphosphate aldolase C OS=Homo sapiens GN=ALDOC PE=1 SV=2	4860.23	5816.38	355.858	354.753	570.137	816.969	574.4
P31276	2	1	16.6085	0.0001484	0.000365016	Infinity	1	DP OP-Osteogenic-21112019	DP OP-Undiffciated-21112019	Homeobox protein Hox-C13 OS=Homo sapiens GN=HOXC13 PE=1 SV=3	0	0	115.048	135.027	153.227	291.586	102.222
Q9Y6B6	3	3	17.152	0.000148859	0.000365016	17.4892	1	DP OP-Undiffciated-21112019	DP OP-Osteogenic-21112019	GTP-binding protein SAR1b OS=Homo sapiens GN=SAR1B PE=1 SV=1	14460.7	22410	8033.14	8333.44	1015.99	1217.76	928.545
P10599	5	3	45.1097	0.000150679	0.000365016	2.3476	1	DP OP-Undiffciated-21112019	DP OP-Condrogenic-21112019	Thioredoxin OS=Homo sapiens GN=TXN PE=1 SV=3	1996.47	1751.68	796.728	799.859	1149.21	1140.86	1113.07
Q6DD88	9	5	63.7885	0.000152832	0.000365016	3.13144	1	DP OP-Osteogenic-21112019	DP OP-Undiffciated-21112019	Atlastin-3 OS=Homo sapiens GN=ATL3 PE=1 SV=1	559.32	634	1273.27	1180.66	1765.07	2009.09	1831.05
Q9NXZ2	3	3	20.556	0.000156689	0.000369031	4.20561	1	DP OP-Undiffciated-21112019	DP OP-Osteogenic-21112019	Probable ATP-dependent RNA helicase DDX43 OS=Homo sapiens GN=DDX43 PE=2 SV=2	567.836	587.925	250.351	272.538	156.473	129.403	126.344
P07203	6	4	38.9836	0.000167088	0.000388945	4.26446	1	DP OP-Undiffciated-21112019	DP OP-Osteogenic-21112019	Glutathione peroxidase 1 OS=Homo sapiens GN=GPX1 PE=1 SV=4	3311.38	3789.67	2725.38	3003.85	763.106	947.59	787.056
P61026	6	2	43.5097	0.000169979	0.000391129	3.8388	1	DP OP-Osteogenic-21112019	DP OP-Condrogenic-21112019	Ras-related protein Rab-10 OS=Homo sapiens GN=RAB10 PE=1 SV=1	147.515	130.734	106.059	98.5799	412.936	419.832	345.586
Q86U42	3	1	16.1368	0.000174436	0.000392879	9.53302	1	DP OP-Undiffciated-21112019	DP OP-Condrogenic-21112019	Polyadenylate-binding protein 2 OS=Homo sapiens GN=PABPN1 PE=1 SV=3	11046.6	12884.2	1322.36	1187.94	1733.47	1920.79	1345.85
O15173	14	6	105.578	0.000174665	0.000392879	5.07576	1	DP OP-Undiffciated-21112019	DP OP-Condrogenic-21112019	Membrane-associated progesterone receptor component 2 OS=Homo sapiens GN=PGRMC2 PE=1 SV=1	15582.8	17054.3	3050.61	3379.37	3339.33	4043.16	3087.7
Q92688	4	1	25.6099	0.000182143	0.000405147	6.36764	1	DP OP-Undiffciated-21112019	DP OP-Osteogenic-21112019	Acidic leucine-rich nuclear phosphoprotein 32 family member B OS=Homo sapiens GN=ANP32B PE=1 SV=1	2803	3382.03	734.595	747.067	460.323	565.944	430.719
Q16666	2	1	10.2246	0.000185918	0.000407165	40.7707	1	DP OP-Osteogenic-21112019	DP OP-Undiffciated-21112019	Gamma-interferon-inducible protein 16 OS=Homo sapiens GN=IFI16 PE=1 SV=3	21.0599	30.4471	79.7259	127.383	846.481	1191.6	1111.88
P0DOD0	1	1	11.5168	0.000187118	0.000407165	86.4471	1	DP OP-Osteogenic-21112019	DP OP-Condrogenic-21112019	Protein E8^E2C OS=Human papillomavirus type 4 PE=3 SV=1	21.9781	41.5205	12.9666	17.7617	1061.06	1777.34	1146.17
P18462	14	1	93.8614	0.000189785	0.000408527	Infinity	1	DP OP-Condrogenic-21112019	DP OP-Undiffciated-21112019	HLA class I histocompatibility antigen_ A-25 alpha chain OS=Homo sapiens GN=HLA-A PE=1 SV=1	0	0	106.818	83.053	9.83444	6.7814	15.7935
P61619	2	2	10.6662	0.000192066	0.000409039	4.82814	1	DP OP-Osteogenic-21112019	DP OP-Condrogenic-21112019	Protein transport protein Sec61 subunit alpha isoform 1 OS=Homo sapiens GN=SEC61A1 PE=1 SV=2	462.293	547.562	258.595	254.376	1201.96	1403.46	1109.63
Q96TA1	13	8	80.3085	0.000210134	0.000439806	3.54392	1	DP OP-Osteogenic-21112019	DP OP-Undiffciated-21112019	Niban-like protein 1 OS=Homo sapiens GN=FAM129B PE=1 SV=3	750.763	842.368	879.773	888.065	2578.4	3234.31	2656.19
Q02252	1	1	6.0525	0.000210907	0.000439806	14.0201	1	DP OP-Osteogenic-21112019	DP OP-Undiffciated-21112019	Methylmalonate-semialdehyde dehydrogenase [acylating]_ mitochondrial OS=Homo sapiens GN=ALDH6A1 PE=1 SV=2	125.827	195.232	600.553	608.145	2000.21	2548.86	2202.81
Q9Y678	17	11	108.271	0.000214481	0.000442649	4.33996	1	DP OP-Condrogenic-21112019	DP OP-Osteogenic-21112019	Coatomer subunit gamma-1 OS=Homo sapiens GN=COPG1 PE=1 SV=1	1582.81	2103.31	2456.46	2501.12	541.921	598.151	573.396
Q5JWF8	2	2	9.7753	0.000219102	0.000447572	43.0486	1	DP OP-Osteogenic-21112019	DP OP-Condrogenic-21112019	Actin-like protein 10 OS=Homo sapiens GN=ACTL10 PE=2 SV=1	92.7424	103.256	9.91067	20.3617	656.738	673.169	624.866
Q9BXK5	1	1	5.8849	0.000225876	0.000456115	Infinity	1	DP OP-Condrogenic-21112019	DP OP-Undiffciated-21112019	Bcl-2-like protein 13 OS=Homo sapiens GN=BCL2L13 PE=1 SV=1	0	0	94.4989	133.472	121.464	48.8678	120.661
Q13838	8	2	60.2877	0.000227841	0.000456115	4.8294	1	DP OP-Undiffciated-21112019	DP OP-Osteogenic-21112019	Spliceosome RNA helicase DDX39B OS=Homo sapiens GN=DDX39B PE=1 SV=1	2107.19	2208.04	468.618	485.808	409.689	532.341	398.268
Q92499	17	12	127.805	0.000232512	0.000456394	6.75245	1	DP OP-Undiffciated-21112019	DP OP-Condrogenic-21112019	ATP-dependent RNA helicase DDX1 OS=Homo sapiens GN=DDX1 PE=1 SV=2	2970.6	3875.34	498.385	515.459	649.599	819.354	682.667
P07099	10	5	67.1448	0.000233066	0.000456394	8.34958	1	DP OP-Osteogenic-21112019	DP OP-Undiffciated-21112019	Epoxide hydrolase 1 OS=Homo sapiens GN=EPHX1 PE=1 SV=1	262.592	320.414	759.17	806.563	2022.35	2886.95	2392.49
Q53GQ0	4	4	33.4694	0.00023482	0.000456394	4.55932	1	DP OP-Osteogenic-21112019	DP OP-Undiffciated-21112019	Very-long-chain 3-oxoacyl-CoA reductase OS=Homo sapiens GN=HSD17B12 PE=1 SV=2	171.691	131.932	639.056	620.725	639.764	755.776	680.932
P05387	14	10	151.636	0.000243063	0.000465661	2.02305	1	DP OP-Undiffciated-21112019	DP OP-Condrogenic-21112019	60S acidic ribosomal protein P2 OS=Homo sapiens GN=RPLP2 PE=1 SV=1	8894.5	9943.88	4628.38	4683.47	4674.26	5097.06	4755.96
P55084	21	15	143.161	0.000244591	0.000465661	3.88473	1	DP OP-Undiffciated-21112019	DP OP-Condrogenic-21112019	Trifunctional enzyme subunit beta_ mitochondrial OS=Homo sapiens GN=HADHB PE=1 SV=3	2219.19	2793.65	653.871	636.525	1084.44	1144.67	1067.55
P42224	13	10	90.7005	0.000246566	0.000465661	8.67496	1	DP OP-Undiffciated-21112019	DP OP-Condrogenic-21112019	Signal transducer and activator of transcription 1-alpha/beta OS=Homo sapiens GN=STAT1 PE=1 SV=2	9978.73	10053.3	1021.38	1287.8	2525.43	2716.41	1998.96
Q8WZ60	4	2	29.545	0.000256371	0.000476731	3.41096	1	DP OP-Undiffciated-21112019	DP OP-Condrogenic-21112019	Kelch-like protein 6 OS=Homo sapiens GN=KLHL6 PE=1 SV=3	1238.99	1378.37	386.724	380.614	719.377	872.446	774.732
P62805	14	13	154.786	0.000259696	0.000476959	2.93008	1	DP OP-Undiffciated-21112019	DP OP-Condrogenic-21112019	Histone H4 OS=Homo sapiens GN=HIST1H4A PE=1 SV=2	59620.2	55904.3	19813.1	19614	31913.4	37977.9	36628.6
O41799	3	2	22.2995	0.000263008	0.00047865	34.3035	1	DP OP-Osteogenic-21112019	DP OP-Undiffciated-21112019	Virion infectivity factor OS=Human immunodeficiency virus type 1 group M subtype G (isolate 92NG083) GN=vif PE=3 SV=1	964.054	1181.55	4535.73	4427.75	27371	52017.4	31014.5
Q05682	28	25	284.86	0.000270974	0.000488706	3.6066	1	DP OP-Osteogenic-21112019	DP OP-Undiffciated-21112019	Caldesmon OS=Homo sapiens GN=CALD1 PE=1 SV=3	1940.77	2119.66	2268.07	2500.38	6671.45	8437.38	6857.7
P46781	8	5	65.7397	0.000276934	0.000494995	3.54234	1	DP OP-Undiffciated-21112019	DP OP-Osteogenic-21112019	40S ribosomal protein S9 OS=Homo sapiens GN=RPS9 PE=1 SV=3	1068.07	873.337	776.907	771.652	257.613	258.733	305.742
Q16181	12	9	77.5651	0.000280916	0.000497669	2.08373	1	DP OP-Osteogenic-21112019	DP OP-Undiffciated-21112019	Septin-7 OS=Homo sapiens GN=SEPT7 PE=1 SV=2	175.154	194.514	281.705	275.211	363.021	400.161	392.248
P49419	9	7	51.9904	0.000292401	0.000513472	5.10942	1	DP OP-Osteogenic-21112019	DP OP-Undiffciated-21112019	Alpha-aminoadipic semialdehyde dehydrogenase OS=Homo sapiens GN=ALDH7A1 PE=1 SV=5	274.631	243.919	675.667	789.227	1155.94	1512.49	1305.8
Q8WUM4	11	7	70.9212	0.000302895	0.000523221	7.23742	1	DP OP-Osteogenic-21112019	DP OP-Undiffciated-21112019	Programmed cell death 6-interacting protein OS=Homo sapiens GN=PDCD6IP PE=1 SV=1	193.863	257.483	614.427	730.79	1545.62	1863.15	1491.11
Q15582	16	13	133.356	0.00030318	0.000523221	3.05757	1	DP OP-Osteogenic-21112019	DP OP-Undiffciated-21112019	Transforming growth factor-beta-induced protein ig-h3 OS=Homo sapiens GN=TGFBI PE=1 SV=1	880.239	1064.15	2100.13	2212.47	2840.36	3188.07	2889.22
P30049	3	2	17.9086	0.000315645	0.000540078	3.99085	1	DP OP-Osteogenic-21112019	DP OP-Condrogenic-21112019	ATP synthase subunit delta_ mitochondrial OS=Homo sapiens GN=ATP5D PE=1 SV=2	752.524	726.488	266.705	214.231	884.09	1068.22	926.705
P14136	9	3	61.0553	0.000324535	0.000550583	4.76672	1	DP OP-Undiffciated-21112019	DP OP-Condrogenic-21112019	Glial fibrillary acidic protein OS=Homo sapiens GN=GFAP PE=1 SV=1	495.245	495.392	96.7	111.124	107.986	116.368	145.113
Q6UXB4	1	1	4.87	0.000328727	0.000553007	114.319	1	DP OP-Undiffciated-21112019	DP OP-Osteogenic-21112019	C-type lectin domain family 4 member G OS=Homo sapiens GN=CLEC4G PE=1 SV=1	3198.37	3456.29	130.805	122.646	40.3381	15.2494	31.7297
P98179	3	2	22.1435	0.000334384	0.000557837	9.61944	1	DP OP-Undiffciated-21112019	DP OP-Condrogenic-21112019	RNA-binding protein 3 OS=Homo sapiens GN=RBM3 PE=1 SV=1	1070.47	918.621	102.323	104.455	653.146	1008.58	703.023
O75367	8	6	57.5447	0.000339671	0.00055922	4.62298	1	DP OP-Osteogenic-21112019	DP OP-Undiffciated-21112019	Core histone macro-H2A.1 OS=Homo sapiens GN=H2AFY PE=1 SV=4	374.172	332.901	617.078	577.779	1483.54	1936.69	1482.95
Q03113	3	1	19.5226	0.0003408	0.00055922	85.4032	1	DP OP-Undiffciated-21112019	DP OP-Condrogenic-21112019	Guanine nucleotide-binding protein subunit alpha-12 OS=Homo sapiens GN=GNA12 PE=1 SV=4	11296.5	8042.55	146.084	80.3597	2024.26	1591.26	2782.57
O00148	5	1	37.6386	0.000356751	0.000580635	4.87822	1	DP OP-Undiffciated-21112019	DP OP-Osteogenic-21112019	ATP-dependent RNA helicase DDX39A OS=Homo sapiens GN=DDX39A PE=1 SV=2	201.284	199.569	66.0366	67.7494	33.4103	44.1948	45.653
Q96QF0	2	1	11.1688	0.000367397	0.000588393	Infinity	1	DP OP-Condrogenic-21112019	DP OP-Undiffciated-21112019	Rab-3A-interacting protein OS=Homo sapiens GN=RAB3IP PE=1 SV=1	0	0	14.6533	7.14853	0	0	0
Q6Q788	4	2	27.8427	0.000388086	0.000616143	21.061	1	DP OP-Condrogenic-21112019	DP OP-Undiffciated-21112019	Apolipoprotein A-V OS=Homo sapiens GN=APOA5 PE=1 SV=1	2.13709	3.67575	75.41	47.0144	49.6981	54.1734	49.3124
Q9Y4L1	24	11	218.079	0.00039163	0.000616143	3.74632	1	DP OP-Osteogenic-21112019	DP OP-Undiffciated-21112019	Hypoxia up-regulated protein 1 OS=Homo sapiens GN=HYOU1 PE=1 SV=1	572.397	692.577	1617.63	1401.48	2535.03	2420.04	2153.42
O95292	8	4	64.3099	0.000393957	0.000616143	32.2097	1	DP OP-Osteogenic-21112019	DP OP-Undiffciated-21112019	Vesicle-associated membrane protein-associated protein B/C OS=Homo sapiens GN=VAPB PE=1 SV=3	29.3576	63.4052	575.38	514.414	1507.45	1576.3	1398.04
Q92485	1	1	10.9756	0.000412386	0.000636579	21.0479	1	DP OP-Osteogenic-21112019	DP OP-Condrogenic-21112019	Acid sphingomyelinase-like phosphodiesterase 3b OS=Homo sapiens GN=SMPDL3B PE=1 SV=2	762.729	1279.88	443.657	479.867	7325.57	12018	9813.68
Q03135	5	3	65.7765	0.000413384	0.000636579	2.75736	1	DP OP-Osteogenic-21112019	DP OP-Condrogenic-21112019	Caveolin-1 OS=Homo sapiens GN=CAV1 PE=1 SV=4	6197.46	7163.1	3521.85	3993.34	9684.33	10496.8	10902
P60903	3	1	26.0402	0.0004272	0.000652834	12.7388	1	DP OP-Osteogenic-21112019	DP OP-Condrogenic-21112019	Protein S100-A10 OS=Homo sapiens GN=S100A10 PE=1 SV=2	843.607	531.747	223.55	233.191	2696.4	3510.23	2520.86
P04062	6	4	48.7035	0.000435713	0.000657592	3.88114	1	DP OP-Condrogenic-21112019	DP OP-Undiffciated-21112019	Glucosylceramidase OS=Homo sapiens GN=GBA PE=1 SV=3	212.303	199.752	843.943	755.298	691.689	569.957	751.154
Q9UQ80	11	5	61.8907	0.000436883	0.000657592	7.5027	1	DP OP-Osteogenic-21112019	DP OP-Undiffciated-21112019	Proliferation-associated protein 2G4 OS=Homo sapiens GN=PA2G4 PE=1 SV=3	472.805	479.745	814.474	880.71	2852.91	4531.14	3335.99
Q9BYX7	8	1	109.303	0.000443872	0.000663126	41.7929	1	DP OP-Osteogenic-21112019	DP OP-Undiffciated-21112019	Putative beta-actin-like protein 3 OS=Homo sapiens GN=POTEKP PE=5 SV=1	4.53328	10.1531	30.8521	22.6364	266.223	344.919	309.536
Q58FF6	9	4	59.2566	0.000461528	0.000679269	4.03583	1	DP OP-Undiffciated-21112019	DP OP-Condrogenic-21112019	Putative heat shock protein HSP 90-beta 4 OS=Homo sapiens GN=HSP90AB4P PE=5 SV=1	1449.31	1727.36	418.792	368.325	896.697	1082.91	924.481
P24821	43	32	370.432	0.000464324	0.000679269	4.69656	1	DP OP-Osteogenic-21112019	DP OP-Condrogenic-21112019	Tenascin OS=Homo sapiens GN=TNC PE=1 SV=3	289.399	387.532	276.543	321.891	1274.67	1604.86	1336.34
P50148	5	2	28.3345	0.00046825	0.000679269	234.731	1	DP OP-Osteogenic-21112019	DP OP-Undiffciated-21112019	Guanine nucleotide-binding protein G(q) subunit alpha OS=Homo sapiens GN=GNAQ PE=1 SV=4	0	1.20761	38.2386	37.26	99.4388	183.089	142.67
Q2TB90	4	2	33.0815	0.000484912	0.000698379	3.60451	1	DP OP-Undiffciated-21112019	DP OP-Osteogenic-21112019	Putative hexokinase HKDC1 OS=Homo sapiens GN=HKDC1 PE=1 SV=3	181.415	166.713	51.6041	54.8568	43.0958	44.8953	56.8809
P62333	6	5	42.1261	0.000490632	0.000699946	2.35237	1	DP OP-Undiffciated-21112019	DP OP-Osteogenic-21112019	26S proteasome regulatory subunit 10B OS=Homo sapiens GN=PSMC6 PE=1 SV=1	526.993	484.375	380.041	369.036	192.513	228.277	224.113
P08253	12	7	71.8844	0.000497366	0.000699946	3.10226	1	DP OP-Condrogenic-21112019	DP OP-Undiffciated-21112019	72 kDa type IV collagenase OS=Homo sapiens GN=MMP2 PE=1 SV=2	177.312	185.509	546.219	579.344	236.899	299.251	258.25
Q07065	32	25	329.805	0.000499986	0.000699946	2.08525	1	DP OP-Osteogenic-21112019	DP OP-Condrogenic-21112019	Cytoskeleton-associated protein 4 OS=Homo sapiens GN=CKAP4 PE=1 SV=2	3531.82	3303.25	3056.23	3639.05	6664.87	7183.42	7093.68
P35963	3	1	14.3437	0.000509197	0.000704743	Infinity	1	DP OP-Osteogenic-21112019	DP OP-Undiffciated-21112019	Gag-Pol polyprotein OS=Human immunodeficiency virus type 1 group M subtype B (isolate YU-2) GN=gag-pol PE=1 SV=3	0	0	9.50349	33.9022	133.742	108.991	150.211
Q9NZW5	5	3	25.4247	0.000512953	0.000704743	8.07194	1	DP OP-Undiffciated-21112019	DP OP-Osteogenic-21112019	MAGUK p55 subfamily member 6 OS=Homo sapiens GN=MPP6 PE=1 SV=2	1028.52	1009.45	504.039	546.71	152.323	133.653	92.7393
P20700	14	9	86.7395	0.000513974	0.000704743	23.8491	1	DP OP-Undiffciated-21112019	DP OP-Condrogenic-21112019	Lamin-B1 OS=Homo sapiens GN=LMNB1 PE=1 SV=2	10750.7	14811.8	565.012	506.83	1010.55	921.231	539.021
P49591	11	11	74.4113	0.000518698	0.000706382	2.03525	1	DP OP-Undiffciated-21112019	DP OP-Condrogenic-21112019	Serine--tRNA ligase_ cytoplasmic OS=Homo sapiens GN=SARS PE=1 SV=3	2229.13	2163.26	1045.64	1112.52	1342.18	1512.97	1512.49
P98095	4	4	26.6186	0.000522343	0.000706541	36.869	1	DP OP-Osteogenic-21112019	DP OP-Condrogenic-21112019	Fibulin-2 OS=Homo sapiens GN=FBLN2 PE=1 SV=2	82.4904	137.508	17.0294	33.5649	820.676	1055.34	922.02
Q9P2R7	3	3	15.8459	0.000538185	0.000721783	20.1464	1	DP OP-Undiffciated-21112019	DP OP-Osteogenic-21112019	Succinate--CoA ligase [ADP-forming] subunit beta_ mitochondrial OS=Homo sapiens GN=SUCLA2 PE=1 SV=3	289.439	359.854	163.299	150.475	10.2148	21.1614	16.967
Q9BRQ8	2	1	10.3102	0.000540823	0.000721783	11.5171	1	DP OP-Condrogenic-21112019	DP OP-Osteogenic-21112019	Apoptosis-inducing factor 2 OS=Homo sapiens GN=AIFM2 PE=1 SV=1	852.622	1286.07	1413.12	1567.54	100.51	165.626	122.069
Q9NVD7	8	3	47.6431	0.000548527	0.000727217	12.3203	1	DP OP-Undiffciated-21112019	DP OP-Condrogenic-21112019	Alpha-parvin OS=Homo sapiens GN=PARVA PE=1 SV=1	1082.28	1119.48	87.3436	91.3665	142.401	250.275	195.386
Q7Z5J8	2	1	13.4959	0.000553874	0.000729475	2.12822	1	DP OP-Osteogenic-21112019	DP OP-Condrogenic-21112019	Ankyrin and armadillo repeat-containing protein OS=Homo sapiens GN=ANKAR PE=2 SV=3	1240.52	1134.79	670.403	618.747	1268.79	1460.82	1385.78
P13796	15	2	96.4969	0.000564299	0.000738347	3.98265	1	DP OP-Undiffciated-21112019	DP OP-Osteogenic-21112019	Plastin-2 OS=Homo sapiens GN=LCP1 PE=1 SV=6	1680.71	1926.83	619.224	613.535	537.84	407.23	413.651
P22626	15	10	130.849	0.000568409	0.000738895	2.17089	1	DP OP-Undiffciated-21112019	DP OP-Condrogenic-21112019	Heterogeneous nuclear ribonucleoproteins A2/B1 OS=Homo sapiens GN=HNRNPA2B1 PE=1 SV=2	5374.14	4967.95	2401.26	2362.73	3921.78	4377.4	3764.07
Q13740	13	9	111.899	0.000574537	0.000742043	16.5636	1	DP OP-Osteogenic-21112019	DP OP-Undiffciated-21112019	CD166 antigen OS=Homo sapiens GN=ALCAM PE=1 SV=2	68.0051	35.0281	148.353	145.713	731.851	901.588	926.47
P15144	28	20	240.441	0.000583469	0.000743512	2.61417	1	DP OP-Condrogenic-21112019	DP OP-Undiffciated-21112019	Aminopeptidase N OS=Homo sapiens GN=ANPEP PE=1 SV=4	1656.79	1774.61	4026.72	4943.52	3212.7	3300.45	3282.73
P00505	12	9	95.5344	0.000585189	0.000743512	2.77931	1	DP OP-Undiffciated-21112019	DP OP-Osteogenic-21112019	Aspartate aminotransferase_ mitochondrial OS=Homo sapiens GN=GOT2 PE=1 SV=3	4882.01	5861.68	2972.05	3398.53	2049.96	1887.88	1860.55
P17931	8	7	102.124	0.000586816	0.000743512	2.90379	0.999999	DP OP-Osteogenic-21112019	DP OP-Undiffciated-21112019	Galectin-3 OS=Homo sapiens GN=LGALS3 PE=1 SV=5	1159.49	921.006	1153.14	1056.18	3224.58	2727.46	3109.95
Q8TBY8	3	1	27.883	0.00059481	0.000747508	10.9042	0.999999	DP OP-Condrogenic-21112019	DP OP-Osteogenic-21112019	Polyamine-modulated factor 1-binding protein 1 OS=Homo sapiens GN=PMFBP1 PE=2 SV=1	690.207	520.366	1427.8	1317.61	151.562	90.7773	135.325
Q8IVL6	4	2	23.3309	0.000597439	0.000747508	Infinity	1	DP OP-Condrogenic-21112019	DP OP-Undiffciated-21112019	Prolyl 3-hydroxylase 3 OS=Homo sapiens GN=P3H3 PE=1 SV=1	0	0	99.9205	135.244	24.4455	83.3575	66.8613
P13639	37	29	272.18	0.000616607	0.0007667	2.51959	1	DP OP-Undiffciated-21112019	DP OP-Condrogenic-21112019	Elongation factor 2 OS=Homo sapiens GN=EEF2 PE=1 SV=4	3953.41	4155.54	1547.23	1671.14	2386.24	2612.39	2878.32
Q01105	5	1	33.9214	0.000623985	0.000771084	9.93258	0.999999	DP OP-Condrogenic-21112019	DP OP-Osteogenic-21112019	Protein SET OS=Homo sapiens GN=SET PE=1 SV=3	723.938	754.751	999.053	1254.55	110.355	147.889	82.0916
Q9BS26	7	4	65.3188	0.000647694	0.000795472	2.38958	1	DP OP-Osteogenic-21112019	DP OP-Condrogenic-21112019	Endoplasmic reticulum resident protein 44 OS=Homo sapiens GN=ERP44 PE=1 SV=1	2538.64	2488.94	1271.83	1272.66	2716.13	3386.22	3018.02
Q9Y5M8	2	1	12.4822	0.00065708	0.000802078	Infinity	1	DP OP-Condrogenic-21112019	DP OP-Undiffciated-21112019	Signal recognition particle receptor subunit beta OS=Homo sapiens GN=SRPRB PE=1 SV=3	0	0	154.692	130.856	17.929	69.6267	36.3278
P12814	55	26	630.916	0.000665271	0.000807156	2.26583	0.999999	DP OP-Osteogenic-21112019	DP OP-Condrogenic-21112019	Alpha-actinin-1 OS=Homo sapiens GN=ACTN1 PE=1 SV=2	8852.6	9606.02	5725.79	6102.18	12182.7	14550.4	13467.2
Q13158	1	1	6.2716	0.000670162	0.000808191	4.60799	0.999998	DP OP-Osteogenic-21112019	DP OP-Condrogenic-21112019	FAS-associated death domain protein OS=Homo sapiens GN=FADD PE=1 SV=1	3483.73	5142.81	2987.61	3093.49	12861.3	14751.6	14419.5
O95336	7	4	41.025	0.000684562	0.000812192	6.85788	1	DP OP-Undiffciated-21112019	DP OP-Osteogenic-21112019	6-phosphogluconolactonase OS=Homo sapiens GN=PGLS PE=1 SV=2	2135.1	3039.5	422.503	419.037	335.495	464.376	331.949
O75971	1	1	6.5873	0.00068565	0.000812192	3.84887	1	DP OP-Osteogenic-21112019	DP OP-Undiffciated-21112019	snRNA-activating protein complex subunit 5 OS=Homo sapiens GN=SNAPC5 PE=1 SV=1	467.868	486.898	1586.96	1404.39	1821.49	2145.71	1544.95
Q96I99	7	5	56.0804	0.000691468	0.000814265	4.72896	0.999997	DP OP-Osteogenic-21112019	DP OP-Undiffciated-21112019	Succinate--CoA ligase [GDP-forming] subunit beta_ mitochondrial OS=Homo sapiens GN=SUCLG2 PE=1 SV=2	1561.46	1526.85	1680.43	1800.78	6074.43	9238.52	6593.78
P29992	9	5	56.1877	0.000737161	0.000862996	2.81586	0.999999	DP OP-Undiffciated-21112019	DP OP-Osteogenic-21112019	Guanine nucleotide-binding protein subunit alpha-11 OS=Homo sapiens GN=GNA11 PE=1 SV=2	3578.51	3855.11	1747.23	1896.18	1322.94	1479.97	1156.95
P24844	10	3	129.67	0.000754029	0.000877612	2.3216	0.999995	DP OP-Osteogenic-21112019	DP OP-Condrogenic-21112019	Myosin regulatory light polypeptide 9 OS=Homo sapiens GN=MYL9 PE=1 SV=4	4201.08	4141.44	3789.08	3897.72	7795.87	9961.91	9010.75
Q58FF7	12	1	107.111	0.000777413	0.000894428	2.22822	1	DP OP-Undiffciated-21112019	DP OP-Condrogenic-21112019	Putative heat shock protein HSP 90-beta-3 OS=Homo sapiens GN=HSP90AB3P PE=5 SV=1	943.424	1005.74	417.155	457.61	711.066	805.809	831.479
P61204	6	1	38.4473	0.000782988	0.000895694	2.53586	0.999998	DP OP-Osteogenic-21112019	DP OP-Undiffciated-21112019	ADP-ribosylation factor 3 OS=Homo sapiens GN=ARF3 PE=1 SV=2	21.4074	24.2718	43.172	43.3081	60.8472	61.7913	51.1157
Q9BRX8	6	3	41.2136	0.000791881	0.000897856	82.5959	0.999999	DP OP-Osteogenic-21112019	DP OP-Undiffciated-21112019	Redox-regulatory protein FAM213A OS=Homo sapiens GN=FAM213A PE=1 SV=3	4.93571	15.6609	271.037	359.861	742.114	1014.24	795.436
P13797	24	11	224.367	0.000793848	0.000897856	2.06182	0.999999	DP OP-Osteogenic-21112019	DP OP-Condrogenic-21112019	Plastin-3 OS=Homo sapiens GN=PLS3 PE=1 SV=4	3465.75	3771.07	1808.6	1839.22	3387.56	4054.88	3839.31
O15553	1	1	5.4661	0.000819936	0.00091224	2.93423	0.999999	DP OP-Osteogenic-21112019	DP OP-Condrogenic-21112019	Pyrin OS=Homo sapiens GN=MEFV PE=1 SV=1	1701.16	1733.77	683.736	617.9	1638.17	2170.76	1920.02
Q01524	1	1	4.7034	0.000824597	0.00091224	153.409	0.99999	DP OP-Undiffciated-21112019	DP OP-Osteogenic-21112019	Defensin-6 OS=Homo sapiens GN=DEFA6 PE=1 SV=1	78.1534	49.9872	59.4402	36.4609	1.25293	0	0
Q9Y3M2	1	1	6.0464	0.000825877	0.00091224	43.094	0.999999	DP OP-Condrogenic-21112019	DP OP-Undiffciated-21112019	Protein chibby homolog 1 OS=Homo sapiens GN=CBY1 PE=1 SV=1	9.48298	23.1838	685.914	721.828	346.486	596.004	421.864
P49821	7	6	42.3536	0.000826437	0.00091224	2.88093	0.999993	DP OP-Osteogenic-21112019	DP OP-Undiffciated-21112019	NADH dehydrogenase [ubiquinone] flavoprotein 1_ mitochondrial OS=Homo sapiens GN=NDUFV1 PE=1 SV=4	920.518	981.638	1348.99	1463.66	2477.01	3177.86	2565.1
P62841	2	2	23.4018	0.000832902	0.00091224	5.59573	0.999991	DP OP-Osteogenic-21112019	DP OP-Undiffciated-21112019	40S ribosomal protein S15 OS=Homo sapiens GN=RPS15 PE=1 SV=2	270.08	297.569	373.478	477.19	1511.71	1297.23	1955.67
P18206	48	38	460.058	0.000838502	0.00091224	2.56942	0.999991	DP OP-Osteogenic-21112019	DP OP-Undiffciated-21112019	Vinculin OS=Homo sapiens GN=VCL PE=1 SV=4	4268.62	4539.83	5895.28	5355.44	11687.7	9834.89	12426.4
Q01995	20	17	199.206	0.000857763	0.00091224	4.35662	0.999987	DP OP-Osteogenic-21112019	DP OP-Undiffciated-21112019	Transgelin OS=Homo sapiens GN=TAGLN PE=1 SV=4	6080.34	6545.86	7157.56	7060.77	22932.2	34797.5	24781.7
P08754	6	2	43.4991	0.000862375	0.00091224	841.56	0.999988	DP OP-Condrogenic-21112019	DP OP-Osteogenic-21112019	Guanine nucleotide-binding protein G(k) subunit alpha OS=Homo sapiens GN=GNAI3 PE=1 SV=3	269.034	92.7394	538.461	510.681	1.87	0	0
P06756	22	13	154.886	0.000869582	0.00091224	5.07289	0.999999	DP OP-Condrogenic-21112019	DP OP-Undiffciated-21112019	Integrin alpha-V OS=Homo sapiens GN=ITGAV PE=1 SV=2	621.403	556.711	2811.01	3165.42	2470.59	3366.67	2230.02
P07355	33	10	454.124	0.000873053	0.00091224	2.46485	0.999986	DP OP-Osteogenic-21112019	DP OP-Condrogenic-21112019	Annexin A2 OS=Homo sapiens GN=ANXA2 PE=1 SV=2	20705.2	22447.7	18477.9	19209.4	41526.3	53192.1	44622.1
Q8IUX7	8	6	43.798	0.00087446	0.00091224	2.654	0.999997	DP OP-Osteogenic-21112019	DP OP-Undiffciated-21112019	Adipocyte enhancer-binding protein 1 OS=Homo sapiens GN=AEBP1 PE=1 SV=1	143.515	122.983	294.446	239.976	338.92	360.023	361.989
P62424	7	5	52.5924	0.000875442	0.00091224	2.21216	0.999999	DP OP-Undiffciated-21112019	DP OP-Condrogenic-21112019	60S ribosomal protein L7a OS=Homo sapiens GN=RPL7A PE=1 SV=2	2851.23	3336.21	1390.98	1406.04	2506.97	2846.05	2839.78
P07339	16	10	151.373	0.000878177	0.00091224	3.286	0.999999	DP OP-Condrogenic-21112019	DP OP-Undiffciated-21112019	Cathepsin D OS=Homo sapiens GN=CTSD PE=1 SV=1	4201.87	3642.68	11236.4	14540.8	5476.14	5217.38	5631.51
P06748	12	9	120.468	0.000879633	0.00091224	2.88361	1	DP OP-Undiffciated-21112019	DP OP-Condrogenic-21112019	Nucleophosmin OS=Homo sapiens GN=NPM1 PE=1 SV=2	7094.98	6244.02	2062.51	2563.29	3451.53	3728.36	3636.32
P46783	1	1	6.1075	0.000880523	0.00091224	13.7449	0.999985	DP OP-Osteogenic-21112019	DP OP-Condrogenic-21112019	40S ribosomal protein S10 OS=Homo sapiens GN=RPS10 PE=1 SV=1	64.1425	37.9327	40.0898	35.388	543.64	364.559	647.954
A1L0T0	6	4	49.7573	0.000883147	0.00091224	6.20082	0.999995	DP OP-Osteogenic-21112019	DP OP-Undiffciated-21112019	Acetolactate synthase-like protein OS=Homo sapiens GN=ILVBL PE=1 SV=2	133.339	144.724	462.097	440.091	753.3	1114.01	719.02
P20042	11	7	66.0552	0.000884032	0.00091224	4.66651	0.999994	DP OP-Osteogenic-21112019	DP OP-Undiffciated-21112019	Eukaryotic translation initiation factor 2 subunit 2 OS=Homo sapiens GN=EIF2S2 PE=1 SV=2	149.903	189.088	405.912	411.673	892.42	643.671	836.761
P53007	3	1	17.8012	0.000916793	0.000936028	374.141	0.999985	DP OP-Osteogenic-21112019	DP OP-Undiffciated-21112019	Tricarboxylate transport protein_ mitochondrial OS=Homo sapiens GN=SLC25A1 PE=1 SV=2	0	2.32047	6.97199	7.73391	327.491	596.55	378.232
P14854	6	5	47.4901	0.000917755	0.000936028	2.57743	0.999999	DP OP-Undiffciated-21112019	DP OP-Condrogenic-21112019	Cytochrome c oxidase subunit 6B1 OS=Homo sapiens GN=COX6B1 PE=1 SV=2	2100.22	1681.17	722.343	744.774	1329.77	1307.35	1236.48
O94925	5	4	27.3492	0.000921112	0.000936028	17.3985	0.999996	DP OP-Osteogenic-21112019	DP OP-Undiffciated-21112019	Glutaminase kidney isoform_ mitochondrial OS=Homo sapiens GN=GLS PE=1 SV=1	20.9486	39.863	305.012	253.598	412.708	648.844	525.497
P28799	7	6	38.766	0.000941063	0.000947875	2.01006	0.999994	DP OP-Osteogenic-21112019	DP OP-Undiffciated-21112019	Granulins OS=Homo sapiens GN=GRN PE=1 SV=2	378.539	459.437	684.795	687.289	833.468	852.408	840.699
P61020	4	2	29.3025	0.00094224	0.000947875	3.42843	0.999976	DP OP-Osteogenic-21112019	DP OP-Undiffciated-21112019	Ras-related protein Rab-5B OS=Homo sapiens GN=RAB5B PE=1 SV=1	111.732	85.0235	92.2709	105.647	296.176	386.025	329.641
Q58FF3	16	4	121.584	0.000961788	0.000962702	2.15935	0.99998	DP OP-Osteogenic-21112019	DP OP-Condrogenic-21112019	Putative endoplasmin-like protein OS=Homo sapiens GN=HSP90B2P PE=5 SV=1	757.941	909.053	626.463	644.706	1378.28	1452.92	1286.14
P26022	6	5	39.2216	0.000975897	0.000963482	8.10234	0.999976	DP OP-Osteogenic-21112019	DP OP-Undiffciated-21112019	Pentraxin-related protein PTX3 OS=Homo sapiens GN=PTX3 PE=1 SV=3	45.2602	72.1984	103.822	98.4894	402.978	591.418	433.14
P63119	1	1	10.9898	0.000983308	0.000963482	Infinity	0.999995	DP OP-Undiffciated-21112019	DP OP-Osteogenic-21112019	Endogenous retrovirus group K member 21 Pro protein OS=Homo sapiens GN=ERVK-21 PE=3 SV=1	1421.56	864.082	0	0	0	0	0
P0C7M4	2	1	15.933	0.000984916	0.000963482	2.29393	0.999984	DP OP-Osteogenic-21112019	DP OP-Undiffciated-21112019	Rhox homeobox family member 2B OS=Homo sapiens GN=RHOXF2B PE=1 SV=1	2795.82	3288.46	4358.16	4723.38	7301.53	6397.3	7236.53
Q9BPW8	3	2	25.4285	0.000986631	0.000963482	24.8918	0.999993	DP OP-Undiffciated-21112019	DP OP-Osteogenic-21112019	Protein NipSnap homolog 1 OS=Homo sapiens GN=NIPSNAP1 PE=1 SV=1	5071.56	4259.38	408.495	381.471	248.054	105.298	208.94
